# Supplementary material for: Systematic analysis of the transcriptome in small‐cell carcinoma of the oesophagus reveals its immune microenvironment
Source: Clin Transl Immunology. 2020 Oct 5;9(10):e1173. doi: 10.1002/cti2.1173 (PMC7536114; doi:10.1002/cti2.1173)
Supplement: Supplementary file 2 [file CTI2-9-e1173-s002.xlsx]

## Sheet: table1
Clinical data
Patient ID	Gender	Age at Diagnosis	Smoking Status	Drinking Status	TNM status	Tumor Stage	Family History	Tumor Location	Primary tumor/metastasis（primary/metastasis（site））	Tissue sampling（surgical resection/biopsy）	Previous therapeutic treatment for SCLC	NEO-ADJUVANT Chemotherapy (yes/no)	Chemotherapy (yes/no)	Radiation (yes/no)	Survival Status at Last Follow-up	SurivalStatus	Survival Time (month)
Patient9	Male	65	Y	Never	pT3N0M0	Ⅱ	N	Midthoracic	Primary tumor	surgical resection	Untreated	No	No	No	Dead	1	21
Patient8	Male	59	Y	Never	pT4N1M0	Ⅲ	N	Lower-thorax	Primary tumor	biopsy	Untreated	No	No	No	Dead	1	12
Patient2	Male	64	N	Never	pT2N0M0	Ⅱ	N	Midthoracic	Primary tumor	surgical resection	Untreated	No	No	No	Dead	1	7
Patient1	Male	57	Y	Never	pT3N3M0	Ⅲ	N	Midthoracic	Primary tumor	surgical resection	Untreated	No	No	No	Dead	1	5
Patient3	Male	55	Y	Regular	pT2N0M0	Ⅱ	N	Lower-thorax	Primary tumor	surgical resection	Untreated	No	yes	No	Dead	1	18
Patient4	Male	60	Y	Never	pT1N1M0	Ⅱ	N	Midthoracic	Primary tumor	surgical resection	Untreated	No	yes	No	Dead	1	3
Patient5	Female	72	N	Never	pT2N0M0	Ⅱ	N	Midthoracic	Primary tumor	surgical resection	Untreated	No	NA	NA	NA	NA	NA
Patient6	Male	45	Y	Regular	pT4N1M0	Ⅲ	Y	Mid-lower-thorax	Primary tumor	surgical resection	Untreated	No	yes	No	Dead	1	56
Patient7	Male	53	Y	Never	pT3N3M0	Ⅲ	N	Mid-lower-thorax	Primary tumor	surgical resection	Untreated	No	yes	No	Dead	1	43

## Sheet: Supplementary table 1
DESeq2 Result
ID	baseMean	log2FoldChange	lfcSE	stat	pvalue	padj
RAB10	126.057	-2.22254	0.138225	-16.0791	3.57757e-58	7.11472e-54
DSC3	30.8177	-4.76394	0.350729	-13.583	5.05342e-42	5.02486e-38
TUBA1A	345.929	2.78384	0.216916	12.8337	1.06118e-37	7.03458e-34
ALS2CL	44.5151	-3.50115	0.276879	-12.6451	1.19146e-36	5.92365e-33
GRHL1	34.992	-4.00964	0.317779	-12.6177	1.68629e-36	6.70706e-33
RNF141	39.4512	-2.23043	0.177779	-12.5461	4.17717e-36	1.38452e-32
RAPGEFL1	52.8289	-3.56934	0.293459	-12.163	4.89448e-34	1.39052e-30
DUOX1	31.3934	-3.54587	0.29317	-12.0949	1.12328e-33	2.79234e-30
CAST	116.636	-2.47666	0.205967	-12.0246	2.63976e-33	5.83299e-30
THSD4	23.9195	-3.12979	0.263929	-11.8584	1.94605e-32	3.87012e-29
VSNL1	20.3631	-3.71923	0.315827	-11.7761	5.1806e-32	9.36606e-29
AIM1	22.4847	-3.41628	0.29111	-11.7354	8.39604e-32	1.39143e-28
PGM2	33.0326	-2.25195	0.193692	-11.6265	3.0226e-31	4.38097e-28
VAV3	29.2416	-3.647	0.313727	-11.6248	3.0841e-31	4.38097e-28
MXD1	42.6136	-2.80576	0.242211	-11.5839	4.97053e-31	6.58993e-28
GRHL3	21.6225	-4.35308	0.37717	-11.5414	8.15804e-31	1.01399e-27
ELL2	36.0212	-2.56509	0.222426	-11.5324	9.06238e-31	1.06014e-27
CA12	20.9178	-3.70414	0.321518	-11.5208	1.03631e-30	1.14494e-27
RIOK3	60.4734	-1.79046	0.156118	-11.4687	1.89557e-30	1.98407e-27
NFE2L2	90.7781	-2.00697	0.178653	-11.2339	2.77814e-29	2.76244e-26
TPRG1	23.053	-3.79916	0.338859	-11.2116	3.57573e-29	3.38621e-26
NBEAL2	63.9672	-2.40358	0.217498	-11.0511	2.16663e-28	1.95853e-25
TP63	19.477	-4.18917	0.379704	-11.0327	2.65685e-28	2.29725e-25
HES6	305.288	7.5648	0.694588	10.8911	1.2715e-27	1.0536e-24
CES2	35.5341	-2.52078	0.233281	-10.8058	3.23247e-27	2.57137e-24
MARCKSL1	158.492	4.10751	0.383545	10.7094	9.2005e-27	7.03732e-24
CYP3A5	29.8343	-3.85757	0.362465	-10.6426	1.88767e-26	1.39038e-23
PLCH2	15.3221	-3.68109	0.348111	-10.5745	3.91357e-26	2.77961e-23
RAET1E	15.5865	-4.37512	0.416087	-10.5149	7.37598e-26	5.05814e-23
LTA4H	54.4782	-1.45538	0.138695	-10.4934	9.26218e-26	6.1399e-23
DIO2	37.1	-3.93484	0.377063	-10.4355	1.70705e-25	1.0951e-22
PROM2	25.3984	-3.5638	0.344917	-10.3323	5.03303e-25	3.12787e-22
FCER1A	15.9523	-3.95813	0.385287	-10.2732	9.30724e-25	5.60888e-22
ACPP	18.7138	-4.12773	0.402751	-10.2489	1.19752e-24	7.00442e-22
UBE2C	77.8317	3.43685	0.335774	10.2356	1.37314e-24	7.80218e-22
NREP	40.2045	1.87859	0.183986	10.2105	1.77953e-24	9.8304e-22
EPHA1	25.3412	-3.73696	0.366627	-10.1928	2.13477e-24	1.14741e-21
FAT2	14.7729	-4.51632	0.446329	-10.1188	4.55892e-24	2.38587e-21
ZNF750	16.7922	-3.96048	0.391814	-10.108	5.08892e-24	2.59496e-21
ALDH3A2	79.0844	-2.13989	0.211778	-10.1044	5.28113e-24	2.62564e-21
SAMD9	18.1501	-2.80763	0.278729	-10.073	7.27396e-24	3.52822e-21
SH3RF2	14.5948	-4.381	0.436026	-10.0476	9.41708e-24	4.45899e-21
PVRL4	19.4182	-4.02585	0.401363	-10.0304	1.12023e-23	5.18092e-21
TMEM154	14.1217	-3.18972	0.326159	-9.77964	1.37694e-22	6.15331e-20
RP11-351J23.1	22.8696	-4.96223	0.507463	-9.77852	1.39236e-22	6.15331e-20
MPZL2	109.297	-3.60344	0.369034	-9.76452	1.59862e-22	6.91126e-20
DAPP1	18.6983	-2.94474	0.302377	-9.73864	2.063e-22	8.72912e-20
ERBB2	28.2995	-2.46877	0.254559	-9.69822	3.06793e-22	1.27108e-19
TTC22	23.2092	-3.40553	0.3521	-9.67207	3.96297e-22	1.6084e-19
TUBB2B	62.8536	5.25415	0.545731	9.62773	6.10646e-22	2.42878e-19
DHRS1	34.5981	-1.97857	0.20639	-9.58654	9.10881e-22	3.5519e-19
RARG	30.9175	-2.66873	0.28134	-9.48578	2.40588e-21	9.20109e-19
UCHL1	124.322	4.7348	0.501317	9.44472	3.56347e-21	1.33711e-18
DSG1-AS1	13.5519	-3.86622	0.409707	-9.43654	3.85298e-21	1.41897e-18
PPP4R1	57.9048	-1.32431	0.140877	-9.40048	5.43134e-21	1.96387e-18
NPEPPS	79.4694	-1.4349	0.153722	-9.33439	1.01574e-20	3.60716e-18
FAM135A	22.2303	-2.0655	0.221665	-9.31812	1.18423e-20	4.13172e-18
VSIG10L	22.1939	-3.51922	0.380873	-9.23988	2.46763e-20	8.461e-18
STMN3	51.9176	2.81002	0.304459	9.22956	2.7175e-20	9.15981e-18
SLK	27.1901	-1.82704	0.19831	-9.21303	3.17038e-20	1.05082e-17
TMSB15A	58.1884	6.62544	0.720174	9.19977	3.5871e-20	1.16945e-17
CENPV	48.7406	3.51754	0.383217	9.17899	4.35152e-20	1.39578e-17
UBE2T	38.3827	2.84934	0.31146	9.14833	5.78213e-20	1.82523e-17
CYP4F29P	80.8723	-4.59845	0.503018	-9.14173	6.14612e-20	1.90981e-17
JAG1	42.5141	-2.09154	0.230398	-9.07791	1.10676e-19	3.38616e-17
DENND2C	10.8542	-4.04045	0.447573	-9.02745	1.75714e-19	5.29458e-17
ATG9B	42.892	-3.80963	0.422178	-9.02375	1.81762e-19	5.39506e-17
DUOXA1	45.0853	-4.18974	0.465041	-9.00939	2.07204e-19	6.05981e-17
PLEKHN1	12.5287	-4.81697	0.534824	-9.00663	2.12486e-19	6.1242e-17
HPGD	35.9551	-3.45785	0.384418	-8.99502	2.36179e-19	6.70984e-17
TP53AIP1	14.2264	-3.77671	0.420359	-8.9845	2.59909e-19	7.28e-17
DSC2	54.4444	-4.27882	0.477925	-8.9529	3.46249e-19	9.56369e-17
CTNND1	68.1173	-1.42009	0.158965	-8.93333	4.1336e-19	1.1261e-16
TPD52L1	75.7577	-3.23271	0.363183	-8.90105	5.53212e-19	1.48672e-16
TMEM79	32.9213	-3.21539	0.363154	-8.85406	8.43921e-19	2.23774e-16
TRIM7	13.4932	-3.33258	0.376707	-8.84661	9.02158e-19	2.36069e-16
LTB4R	23.4772	-1.9172	0.21793	-8.79728	1.40169e-18	3.62019e-16
RP1-20N18.4	12.0088	-4.91994	0.560346	-8.78019	1.63192e-18	4.16076e-16
GSDMC	12.7767	-4.40056	0.502166	-8.76316	1.89854e-18	4.77928e-16
RND3	48.2783	-2.09225	0.239179	-8.74762	2.17904e-18	5.41681e-16
HMGN2	710.816	2.54617	0.292274	8.71157	2.9969e-18	7.35793e-16
LTB4R2	17.9747	-2.24522	0.257985	-8.70293	3.23425e-18	7.84384e-16
PLEKHG6	12.5507	-3.0665	0.354112	-8.6597	4.73015e-18	1.13335e-15
PTK6	23.9593	-3.76296	0.434735	-8.65575	4.89701e-18	1.15937e-15
INSM1	62.6751	8.10117	0.936381	8.65158	5.07905e-18	1.17636e-15
TOP2A	92.4682	3.05288	0.352877	8.6514	5.0871e-18	1.17636e-15
TRIP10	82.236	-2.19898	0.254839	-8.6289	6.19465e-18	1.41601e-15
CYP4F12	13.9802	-3.76985	0.437905	-8.60884	7.38064e-18	1.66794e-15
GLTP	75.2614	-2.80259	0.326291	-8.58925	8.75387e-18	1.95605e-15
RP11-361L15.3	17.936	-2.36951	0.277107	-8.55088	1.22152e-17	2.69915e-15
MCM2	30.9214	3.05671	0.358115	8.53555	1.39489e-17	3.04836e-15
BEX2	43.72	3.13703	0.367773	8.5298	1.46605e-17	3.16907e-15
FAM162A	108.159	-2.09319	0.246436	-8.49384	1.99911e-17	4.27488e-15
TVP23B	35.1876	-1.59215	0.187724	-8.4813	2.22698e-17	4.69972e-15
ATP13A4	11.2123	-4.09926	0.483383	-8.48036	2.24505e-17	4.69972e-15
ABLIM1	58.2602	-2.49993	0.295012	-8.47401	2.37084e-17	4.91135e-15
DPYSL5	14.5422	6.71387	0.79489	8.44629	3.00708e-17	6.16513e-15
HMGN2P5	127.557	2.59693	0.307845	8.43585	3.28816e-17	6.67261e-15
UBE2S	136.399	3.46735	0.411679	8.42244	3.68718e-17	7.40676e-15
SOX15	13.4629	-2.64896	0.315243	-8.4029	4.35584e-17	8.58598e-15
RIPK4	16.0479	-2.84333	0.33838	-8.40277	4.36056e-17	8.58598e-15
CROT	14.7347	-2.3738	0.282672	-8.39774	4.55149e-17	8.87407e-15
GNG4	37.3503	4.07304	0.485916	8.38219	5.1952e-17	1.00308e-14
FAM110C	12.4256	-3.21971	0.384404	-8.37585	5.4829e-17	1.04845e-14
VPS4B	32.4969	-1.41713	0.169783	-8.34674	7.01749e-17	1.32911e-14
TUBB	364.974	1.9427	0.233926	8.30478	1.00003e-16	1.87619e-14
NAT14	20.6933	2.71496	0.327201	8.29755	1.06284e-16	1.9754e-14
HMGB3	94.2707	3.25404	0.39294	8.28126	1.21878e-16	2.24425e-14
CTXN1	22.0822	3.83349	0.463022	8.27927	1.2393e-16	2.2611e-14
EPN3	10.883	-3.79666	0.459909	-8.25525	1.51584e-16	2.7405e-14
ENO2	55.213	3.08067	0.373701	8.24366	1.67016e-16	2.99229e-14
SOWAHC	13.5199	-2.36404	0.286915	-8.23952	1.72904e-16	3.07013e-14
E2F1	23.296	3.6978	0.449536	8.22582	1.93867e-16	3.41189e-14
ARHGAP27	47.3738	-2.60806	0.317356	-8.21809	2.06778e-16	3.60719e-14
RAB38	20.8944	-3.33573	0.406499	-8.20598	2.28709e-16	3.95507e-14
TUBB3	45.8687	5.08773	0.620573	8.19845	2.43511e-16	4.17474e-14
NIPAL2	22.8262	-2.24897	0.275176	-8.17284	3.01208e-16	5.11977e-14
GDPD3	15.0204	-2.39648	0.294106	-8.14835	3.68934e-16	6.19323e-14
IL20RB	21.5295	-3.46671	0.425478	-8.1478	3.70591e-16	6.19323e-14
IKZF2	11.6931	-2.8968	0.356404	-8.12785	4.36989e-16	7.242e-14
ASRGL1	19.8614	3.83242	0.471642	8.12569	4.44837e-16	7.31113e-14
AIM1L	27.1067	-2.92407	0.36057	-8.10958	5.07959e-16	8.28016e-14
FAM64A	24.37	4.51972	0.558204	8.09689	5.63841e-16	9.11634e-14
H1FX	158.523	1.79631	0.221989	8.09188	5.87509e-16	9.42241e-14
ENDOU	31.9587	-4.33618	0.536169	-8.08734	6.09801e-16	9.70168e-14
KIF1A	23.2532	7.39384	0.914927	8.08135	6.40538e-16	1.01098e-13
KANK1	21.8303	-2.384	0.295204	-8.07577	6.70501e-16	1.04781e-13
KLF5	50.8742	-3.07159	0.38038	-8.07507	6.74406e-16	1.04781e-13
MTPN	61.5066	-1.08736	0.134699	-8.07253	6.88565e-16	1.06151e-13
MAD2L2	60.5324	3.14774	0.390885	8.05287	8.08759e-16	1.23721e-13
CAMK2N2	12.3096	6.84322	0.853881	8.01425	1.10809e-15	1.68218e-13
MINK1	48.6634	-1.37812	0.172116	-8.00692	1.1762e-15	1.77205e-13
PARP1	55.104	1.68565	0.210613	8.00357	1.20862e-15	1.80721e-13
ERO1A	189.657	-3.43021	0.429729	-7.98225	1.43687e-15	2.13246e-13
ZNF185	61.0898	-3.31852	0.416208	-7.97322	1.54586e-15	2.27723e-13
BNIPL	30.5457	-4.17436	0.526294	-7.93162	2.16313e-15	3.16311e-13
BEX1	82.9083	7.34879	0.926798	7.92923	2.20511e-15	3.20096e-13
CYP2C18	8.89638	-4.12237	0.520156	-7.92525	2.27685e-15	3.28114e-13
FUT6	24.4762	-3.89432	0.491623	-7.92136	2.34925e-15	3.36112e-13
SERPINB1	273.236	-3.58176	0.453546	-7.89724	2.85139e-15	4.0504e-13
RFC4	33.3684	2.25418	0.285485	7.89598	2.88043e-15	4.06263e-13
KIFC1	29.476	3.12626	0.396319	7.88824	3.06485e-15	4.2923e-13
DYNAP	17.3564	-4.23153	0.537116	-7.87824	3.32015e-15	4.61733e-13
CDKN2C	56.096	2.99001	0.379627	7.87616	3.37588e-15	4.66223e-13
ZBTB7B	29.5342	-1.74612	0.221762	-7.87386	3.43865e-15	4.71616e-13
MAGED4B	23.0053	3.27395	0.415961	7.8708	3.52391e-15	4.79158e-13
RAB18	52.7487	-1.28413	0.163165	-7.87016	3.54183e-15	4.79158e-13
EPGN	26.065	-3.59718	0.458233	-7.8501	4.15696e-15	5.58577e-13
C4orf3	158.663	-2.11102	0.269331	-7.83802	4.57713e-15	6.10908e-13
MFSD1	45.9567	-1.17138	0.149619	-7.82908	4.91456e-15	6.51573e-13
SPAG5	27.591	2.64467	0.338021	7.82399	5.11768e-15	6.74009e-13
TMEM184A	35.2108	-3.2449	0.414932	-7.82031	5.26932e-15	6.89414e-13
APLP1	38.5807	5.85544	0.749193	7.81567	5.46731e-15	7.10644e-13
GPR87	21.1885	-3.87734	0.49839	-7.77972	7.26835e-15	9.38608e-13
NAMPT	100.97	-1.83559	0.236541	-7.76012	8.48506e-15	1.08866e-12
SYP	20.791	4.64453	0.598626	7.75865	8.58367e-15	1.09425e-12
FAM83C	8.43354	-4.38859	0.56613	-7.75192	9.05155e-15	1.14655e-12
GPR157	9.22526	-2.8007	0.36279	-7.71991	1.16411e-14	1.46523e-12
FAM129B	176.02	-2.51664	0.326067	-7.71817	1.18013e-14	1.47606e-12
ATP6V1D	85.792	-1.37528	0.178263	-7.71487	1.21103e-14	1.50398e-12
HR	10.3099	-2.71982	0.352573	-7.71418	1.21758e-14	1.50398e-12
CLINT1	51.6695	-1.17992	0.153652	-7.67919	1.60101e-14	1.96538e-12
C12orf29	23.6911	-1.6225	0.211478	-7.67219	1.6908e-14	2.05863e-12
PPP2R2A	33.3106	-1.22861	0.160148	-7.67167	1.69767e-14	2.05863e-12
WDR34	76.0043	2.22483	0.290599	7.65601	1.91793e-14	2.31163e-12
EPS8L2	105.284	-2.87001	0.375088	-7.65155	1.98564e-14	2.37882e-12
SERPINB13	85.1236	-4.82693	0.631701	-7.64117	2.15259e-14	2.56339e-12
PLD1	21.234	-2.76652	0.362101	-7.64019	2.16909e-14	2.56766e-12
CLIP1	31.4223	-1.67062	0.21884	-7.63399	2.27591e-14	2.65779e-12
CRMP1	34.9829	3.81654	0.499959	7.6337	2.28115e-14	2.65779e-12
RHBDL2	8.18043	-3.73232	0.488941	-7.63346	2.28532e-14	2.65779e-12
ALDH3B2	22.3863	-4.19681	0.550304	-7.62635	2.41486e-14	2.79211e-12
RHOV	31.5471	-3.51724	0.462564	-7.60379	2.8759e-14	3.30596e-12
SERPINB11	23.0467	-5.00466	0.65942	-7.5895	3.21143e-14	3.67044e-12
BLNK	15.9069	-2.8797	0.38012	-7.57578	3.56978e-14	4.0567e-12
MUC15	8.11226	-4.77702	0.630629	-7.57501	3.59094e-14	4.05755e-12
MYBL2	29.1392	3.58291	0.473164	7.57223	3.66868e-14	4.12198e-12
FAM214A	30.5375	-1.60212	0.211709	-7.56754	3.80357e-14	4.24952e-12
MPZL3	10.2986	-2.60194	0.344861	-7.54491	4.52616e-14	5.02859e-12
CEACAM1	22.1191	-3.55343	0.471093	-7.54296	4.59434e-14	5.07598e-12
TROAP	29.5508	2.98831	0.397893	7.51034	5.89737e-14	6.47961e-12
EVPL	61.5567	-4.25573	0.567271	-7.50211	6.27978e-14	6.86187e-12
ZBTB7C	8.9011	-2.8108	0.375603	-7.48343	7.24078e-14	7.86871e-12
NQO1	83.023	-2.73383	0.365617	-7.47731	7.58568e-14	8.18976e-12
SYT8	10.6021	-4.13692	0.553304	-7.47675	7.61857e-14	8.18976e-12
ALDH9A1	43.7598	-1.27897	0.171297	-7.46639	8.2425e-14	8.81283e-12
FANCA	22.8743	1.98396	0.265823	7.46347	8.42733e-14	8.96226e-12
CAPZA1	65.4749	-1.12777	0.151134	-7.46205	8.51844e-14	9.01097e-12
CDCA3	22.1486	2.66334	0.357158	7.45702	8.8501e-14	9.31227e-12
CHP1	26.6137	-1.4058	0.188591	-7.45421	9.04056e-14	9.46261e-12
HEPACAM2	25.6388	7.89872	1.0599	7.45229	9.17344e-14	9.55143e-12
ANXA1	4288.38	-3.99313	0.535973	-7.45025	9.31624e-14	9.64959e-12
LAD1	72.3132	-3.43112	0.461192	-7.43967	1.00934e-13	1.04004e-11
DGKA	73.0595	-2.51552	0.338159	-7.43887	1.01553e-13	1.04102e-11
HSBP1L1	13.2202	-2.11445	0.284691	-7.42718	1.10934e-13	1.13136e-11
TJP1	24.133	-1.51209	0.203828	-7.41844	1.18508e-13	1.20243e-11
NGFRAP1	153.653	1.90497	0.258278	7.37568	1.63511e-13	1.64672e-11
IL36RN	10.5745	-3.39815	0.460746	-7.37532	1.63952e-13	1.64672e-11
TSPO	255.551	-2.27206	0.308266	-7.37045	1.70053e-13	1.69942e-11
PPP2R5A	27.873	-1.48675	0.201753	-7.36917	1.71691e-13	1.7072e-11
OAT	74.2758	-1.21663	0.165228	-7.36334	1.79361e-13	1.77461e-11
DHRS9	14.2429	-2.99122	0.407817	-7.33469	2.2223e-13	2.18786e-11
SIM2	9.63792	-3.18965	0.435476	-7.32452	2.3976e-13	2.34882e-11
RABGGTA	29.9722	-1.46385	0.200113	-7.31514	2.57117e-13	2.50338e-11
RPS17	1663.27	-1.17401	0.160501	-7.31465	2.58055e-13	2.50338e-11
ALOX12	25.7584	-4.56549	0.624476	-7.31092	2.65326e-13	2.56143e-11
CPLX2	18.3975	7.05372	0.965035	7.30928	2.68571e-13	2.58023e-11
OGFRL1	15.7244	-1.8852	0.258021	-7.30639	2.74407e-13	2.62362e-11
NIPAL1	8.52553	-3.24903	0.444984	-7.30144	2.84695e-13	2.70896e-11
RAB27B	7.12042	-3.65642	0.501313	-7.29368	3.016e-13	2.85615e-11
FRMD4B	17.4138	-2.11291	0.28973	-7.2927	3.03813e-13	2.86347e-11
PCSK1N	79.8378	7.29094	1.00002	7.29081	3.08093e-13	2.89011e-11
SCAMP5	15.3032	3.19354	0.438224	7.28747	3.15821e-13	2.9487e-11
MDK	303.361	3.96367	0.544071	7.2852	3.21182e-13	2.98474e-11
P2RY1	7.22834	-3.41584	0.469281	-7.27889	3.36578e-13	3.11327e-11
NPAS2	9.47432	-2.57667	0.354736	-7.26365	3.76795e-13	3.46913e-11
CAPN14	39.3607	-4.68328	0.644862	-7.26246	3.80127e-13	3.48368e-11
CDK7	22.5458	-1.41418	0.195195	-7.24493	4.32676e-13	3.94708e-11
KCNK6	9.39285	-2.49291	0.344976	-7.22632	4.96244e-13	4.50631e-11
ARHGAP40	7.40836	-4.4082	0.610916	-7.21573	5.36455e-13	4.84931e-11
RETSAT	16.6906	-1.73194	0.240384	-7.20488	5.80971e-13	5.22795e-11
P2RY2	7.55205	-3.72712	0.517793	-7.19809	6.10635e-13	5.47014e-11
CD207	7.37782	-4.19275	0.582662	-7.19585	6.20714e-13	5.53549e-11
SEZ6	17.9288	6.65167	0.92507	7.19045	6.45792e-13	5.73342e-11
LMNB1	39.1705	2.52059	0.350631	7.18874	6.53938e-13	5.77994e-11
SMAGP	30.4045	-2.83958	0.395055	-7.18781	6.58384e-13	5.79349e-11
NRSN2	20.3353	2.19424	0.305424	7.18425	6.75753e-13	5.92014e-11
TMSB15B	17.8835	3.50363	0.488175	7.17699	7.12632e-13	6.20995e-11
ABCC3	8.22614	-3.07855	0.428975	-7.17652	7.1508e-13	6.20995e-11
CDH2	9.38131	6.08345	0.848021	7.1737	7.29989e-13	6.31187e-11
ARL4A	30.5465	-1.40971	0.196642	-7.16893	7.5588e-13	6.4952e-11
LAMTOR3	38.4568	-1.07834	0.150425	-7.16859	7.57724e-13	6.4952e-11
ANKRD20A11P	10.5947	-4.1066	0.573609	-7.15924	8.11258e-13	6.92424e-11
PSD	17.758	3.57212	0.501168	7.12759	1.0214e-12	8.68055e-11
RDH13	21.8965	-1.64609	0.231003	-7.12586	1.03434e-12	8.75315e-11
PLLP	9.43177	-2.61896	0.367844	-7.11977	1.08104e-12	9.10962e-11
HOPX	420.643	-3.61431	0.507709	-7.11886	1.08826e-12	9.13174e-11
APCDD1	28.6453	-2.22292	0.312356	-7.11662	1.10602e-12	9.24179e-11
CENPF	27.4571	2.64182	0.371429	7.11259	1.13882e-12	9.47607e-11
CCDC64B	36.9394	-3.81366	0.536247	-7.11177	1.14565e-12	9.49318e-11
NCAM1	26.2002	3.36703	0.473709	7.10781	1.17897e-12	9.72866e-11
WDR26	40.5547	-1.24286	0.174894	-7.10636	1.19144e-12	9.79096e-11
CAPNS2	42.6101	-4.19432	0.590951	-7.09757	1.26965e-12	1.03908e-10
C1QL1	21.7968	4.34674	0.613022	7.09067	1.33464e-12	1.08482e-10
SPINK5	483.884	-4.62554	0.652359	-7.09048	1.33646e-12	1.08482e-10
BICD2	21.9455	-1.35431	0.19122	-7.08245	1.41632e-12	1.14497e-10
PRRG4	8.02814	-2.64818	0.37408	-7.07919	1.44996e-12	1.16742e-10
UGT1A6	7.53011	-4.66074	0.659017	-7.07226	1.52427e-12	1.22231e-10
FADS2	22.7352	3.04786	0.431475	7.06382	1.61989e-12	1.29377e-10
RNASEH2A	43.3956	2.85627	0.404476	7.06167	1.64513e-12	1.30867e-10
CTHRC1	28.7043	3.28642	0.4656	7.05845	1.68374e-12	1.33405e-10
APRT	78.7885	-1.1051	0.156615	-7.05617	1.71153e-12	1.35068e-10
ACTR3	116.123	-0.912033	0.129564	-7.03924	1.93291e-12	1.51541e-10
TRIM16	36.9347	-2.24892	0.319492	-7.03905	1.9355e-12	1.51541e-10
SDC1	96.6567	-2.81225	0.400291	-7.02551	2.13284e-12	1.66052e-10
GABRP	14.6105	-5.04306	0.717853	-7.0252	2.13754e-12	1.66052e-10
EPHA2	30.1106	-2.86016	0.40732	-7.02189	2.18885e-12	1.69376e-10
EPHB6	9.23134	-2.90362	0.413829	-7.01646	2.27553e-12	1.75401e-10
CELSR1	9.23922	-2.45747	0.350577	-7.00977	2.38709e-12	1.8329e-10
SEMA4B	46.3529	-2.23358	0.318737	-7.0076	2.42437e-12	1.85436e-10
NUF2	20.3141	2.61081	0.372646	7.00615	2.44974e-12	1.86659e-10
CARD14	6.52582	-4.01279	0.573153	-7.00126	2.53667e-12	1.92545e-10
SH3BGRL2	20.0102	-1.87849	0.268359	-6.99992	2.56109e-12	1.9366e-10
PARD3	23.3335	-1.67169	0.23886	-6.99863	2.58484e-12	1.94715e-10
DLL3	12.2185	6.83176	0.976941	6.99301	2.69046e-12	2.01906e-10
FRMD6	29.0914	-2.21759	0.317297	-6.98898	2.76883e-12	2.07007e-10
PERM1	6.76818	-4.49911	0.643796	-6.98841	2.78021e-12	2.07079e-10
ANKRD37	34.1643	-1.9156	0.274156	-6.98726	2.80297e-12	2.07995e-10
FAM83B	6.39003	-4.19144	0.600021	-6.98549	2.83862e-12	2.09858e-10
EMP1	906.294	-3.1547	0.451819	-6.98222	2.90555e-12	2.13366e-10
DBI	374.283	-1.86865	0.267634	-6.98212	2.90754e-12	2.13366e-10
PKP3	75.8305	-3.2733	0.469124	-6.97748	3.00512e-12	2.19716e-10
KATNBL1	38.7704	-1.63969	0.235055	-6.9758	3.04144e-12	2.21557e-10
CTNNBIP1	79.9169	-2.21369	0.317625	-6.9695	3.18079e-12	2.30863e-10
CTD-2619J13.13	7.58487	-3.4676	0.497581	-6.96891	3.19395e-12	2.30975e-10
PODXL2	18.5967	3.4954	0.501973	6.96331	3.32372e-12	2.39488e-10
SCGN	66.6418	8.55172	1.22858	6.96067	3.38647e-12	2.42262e-10
ANKRD35	8.37712	-2.69229	0.386786	-6.96067	3.38658e-12	2.42262e-10
CHGA	57.9531	7.98736	1.14769	6.9595	3.41491e-12	2.43413e-10
BBOX1	7.91063	-3.79561	0.546024	-6.95135	3.618e-12	2.56968e-10
TRO	28.3473	3.22175	0.463557	6.95006	3.65122e-12	2.58405e-10
RBMX	114.546	1.05799	0.152371	6.9435	3.82515e-12	2.69755e-10
NONO	190.035	1.52203	0.219318	6.9398	3.92667e-12	2.75935e-10
USP11	42.2489	2.03892	0.29385	6.93865	3.95851e-12	2.77194e-10
GALNT1	33.3447	-1.54569	0.222911	-6.93414	4.08696e-12	2.84483e-10
FUS	185.108	0.907225	0.130842	6.93373	4.09888e-12	2.84483e-10
MAOA	22.5832	-2.93483	0.42329	-6.93337	4.1094e-12	2.84483e-10
VWA5B2	8.78528	6.35911	0.917223	6.93301	4.11983e-12	2.84483e-10
H2AFV	147.159	1.55325	0.224085	6.93153	4.16304e-12	2.85748e-10
TPX2	21.851	2.76722	0.399229	6.9314	4.16689e-12	2.85748e-10
CTNNA1	93.2636	-0.743798	0.10732	-6.93068	4.1882e-12	2.86222e-10
UGT1A7	12.7495	-5.22037	0.753499	-6.92818	4.26292e-12	2.90331e-10
MPP7	11.6492	-2.36343	0.341436	-6.92202	4.45256e-12	3.02212e-10
SDR16C5	18.3976	-3.54464	0.51263	-6.91462	4.69133e-12	3.17335e-10
KCNK7	8.01244	-3.30322	0.477804	-6.91334	4.73378e-12	3.19121e-10
PLD2	29.2942	-1.7819	0.257778	-6.91254	4.76067e-12	3.19849e-10
HECTD1	63.7586	-1.23133	0.178225	-6.90886	4.88561e-12	3.27138e-10
RUNDC3A	22.0342	5.89657	0.85415	6.90344	5.07597e-12	3.38744e-10
CDC25B	40.9332	2.24293	0.325478	6.89119	5.53281e-12	3.67997e-10
SERPINB5	74.2422	-3.85367	0.560707	-6.87289	6.29161e-12	4.16692e-10
CMAS	41.6523	-1.16814	0.169972	-6.87254	6.30685e-12	4.16692e-10
ITPKC	23.1322	-2.03955	0.297141	-6.86391	6.69998e-12	4.412e-10
HSD17B4	81.2465	-0.936878	0.136775	-6.84977	7.39698e-12	4.85491e-10
CDS1	8.31234	-2.43228	0.355286	-6.84598	7.59526e-12	4.96865e-10
2019-09-03	6.59705	5.94383	0.870322	6.82946	8.52329e-12	5.55747e-10
ANKRD22	17.4723	-3.03302	0.444484	-6.82368	8.8736e-12	5.75245e-10
RHOT1P1	6.54379	-4.22528	0.619219	-6.82358	8.88018e-12	5.75245e-10
IGFBPL1	19.4468	7.4997	1.09946	6.82125	9.02489e-12	5.82721e-10
PADI1	84.9239	-4.67871	0.685949	-6.82077	9.05514e-12	5.82782e-10
CH17-360D5.2	7.65497	-4.03969	0.592531	-6.81769	9.25132e-12	5.93487e-10
SYPL1	67.9254	-1.45662	0.213785	-6.81349	9.52568e-12	6.09123e-10
ACTL6B	6.62384	5.95277	0.874146	6.80981	9.77294e-12	6.22931e-10
AURKB	27.798	2.68729	0.394649	6.80933	9.80574e-12	6.23025e-10
LPCAT1	37.9922	2.692	0.395374	6.80874	9.84581e-12	6.23579e-10
RAB11FIP1	16.7293	-1.92026	0.282187	-6.8049	1.01118e-11	6.38393e-10
N4BP1	19.5366	-1.49566	0.219918	-6.80097	1.03915e-11	6.53974e-10
KRT1	7.96753	-5.66174	0.8326	-6.80007	1.04569e-11	6.56013e-10
FUT2	13.3516	-2.44355	0.359462	-6.79781	1.06224e-11	6.64302e-10
UPK3B	12.6417	-4.25606	0.626248	-6.79613	1.0747e-11	6.69988e-10
TUBA1B	806.319	1.87184	0.275753	6.78811	1.13616e-11	7.06087e-10
PPL	241.845	-3.86971	0.570815	-6.77927	1.20787e-11	7.48314e-10
SNX24	17.6764	-1.6246	0.23985	-6.77338	1.25807e-11	7.7696e-10
IDH1	34.1267	-1.32316	0.195359	-6.77294	1.26192e-11	7.7696e-10
TMEM179	8.93489	6.38038	0.943618	6.76162	1.36461e-11	8.3759e-10
SNAP25	19.4765	6.04288	0.894702	6.75408	1.43749e-11	8.79613e-10
NCK1	24.9072	-1.28377	0.190498	-6.73903	1.59449e-11	9.72689e-10
UBL3	20.1392	-1.49053	0.221217	-6.73787	1.6073e-11	9.77504e-10
SH3PXD2A-AS1	6.32234	-3.7485	0.556371	-6.73742	1.61222e-11	9.77504e-10
GJB3	12.7207	-3.60644	0.535646	-6.73288	1.66339e-11	1.00547e-09
MKNK2	66.1599	-1.69307	0.251557	-6.73036	1.69244e-11	1.01992e-09
EPHX3	10.6816	-3.3492	0.497821	-6.72771	1.72356e-11	1.03554e-09
HMGB2	251.41	2.04767	0.304468	6.72541	1.75101e-11	1.04886e-09
PDXP	16.1812	2.9894	0.444756	6.72142	1.79956e-11	1.07471e-09
CWH43	9.50936	-3.6766	0.547771	-6.71193	1.92069e-11	1.14362e-09
C1orf116	22.1835	-3.48921	0.520314	-6.70596	2.00081e-11	1.18776e-09
ZNF431	16.7333	-2.19048	0.326873	-6.70131	2.06562e-11	1.22259e-09
PRC1	63.0366	1.95124	0.291741	6.68826	2.25846e-11	1.33276e-09
TIMM8B	64.2194	-1.291	0.193091	-6.68598	2.2938e-11	1.34961e-09
PTPN13	12.2417	-2.03662	0.304672	-6.68464	2.31491e-11	1.35801e-09
BLOC1S2	37.6582	-1.13529	0.169977	-6.67911	2.404e-11	1.40613e-09
BARX2	29.3326	-3.88481	0.582138	-6.67335	2.50035e-11	1.4582e-09
EPS8L1	204.942	-3.70032	0.555385	-6.66261	2.69004e-11	1.56424e-09
PTOV1	113.625	1.54329	0.231724	6.66004	2.7376e-11	1.58725e-09
C5orf66-AS1	17.0828	-3.6439	0.547815	-6.6517	2.89731e-11	1.67496e-09
CENPA	13.061	3.26794	0.491494	6.64898	2.9513e-11	1.70123e-09
RDH12	9.43823	-4.01513	0.604236	-6.64497	3.03284e-11	1.74318e-09
IRF6	22.5199	-1.97079	0.296785	-6.64045	3.12718e-11	1.79223e-09
MYEF2	26.0253	2.78241	0.419295	6.63592	3.22487e-11	1.8429e-09
PRPS1	27.7061	1.69179	0.255009	6.63424	3.26177e-11	1.85865e-09
PAFAH1B3	40.3364	2.45047	0.369633	6.62946	3.36909e-11	1.91432e-09
DSG3	118.719	-4.65914	0.703241	-6.62525	3.46662e-11	1.96412e-09
TMEM145	6.21043	5.86036	0.88595	6.61478	3.72112e-11	2.10233e-09
TCN1	10.9015	-4.58539	0.693855	-6.60857	3.88054e-11	2.18619e-09
TYMS	61.4894	2.56045	0.387586	6.60613	3.94489e-11	2.21141e-09
OBFC1	22.031	-1.73948	0.263317	-6.60603	3.94755e-11	2.21141e-09
TMPRSS2	12.2178	-3.63358	0.551273	-6.59124	4.36156e-11	2.43647e-09
C1orf106	11.9915	-3.20045	0.485691	-6.58948	4.41364e-11	2.45866e-09
ADGRF1	13.5084	-3.655	0.554786	-6.58812	4.45428e-11	2.47036e-09
SERPINB4	45.3466	-4.6656	0.708202	-6.58795	4.4595e-11	2.47036e-09
KLK13	189.878	-4.4767	0.679624	-6.58704	4.48694e-11	2.47866e-09
MAST4	15.0992	-1.67058	0.253794	-6.58245	4.62759e-11	2.54928e-09
KLHDC3	61.6513	1.45642	0.221442	6.57702	4.79985e-11	2.63687e-09
MAPK8IP1	10.1081	3.42031	0.520117	6.57604	4.8313e-11	2.64683e-09
FOXM1	22.5335	2.90501	0.442205	6.56936	5.05312e-11	2.76075e-09
CTTNBP2	6.09136	-3.70442	0.564499	-6.56231	5.29797e-11	2.88656e-09
SNX18P13	6.48878	-4.01107	0.61127	-6.56186	5.314e-11	2.88656e-09
ADGRF4	6.11238	-3.40228	0.518521	-6.5615	5.32693e-11	2.88656e-09
JUP	138.828	-2.34551	0.357586	-6.5593	5.40613e-11	2.92151e-09
FMO2	40.859	-3.31984	0.506549	-6.55383	5.60793e-11	3.02235e-09
PLS3	87.7315	-1.03649	0.158233	-6.55041	5.73785e-11	3.08402e-09
UPP1	55.7569	-2.4029	0.366872	-6.5497	5.76526e-11	3.0904e-09
TMPRSS11F	5.7698	-4.26205	0.652584	-6.53103	6.53207e-11	3.49202e-09
DAPL1	130.435	-3.49104	0.534665	-6.5294	6.60345e-11	3.52072e-09
GPRIN1	8.1442	5.50026	0.843567	6.52024	7.01932e-11	3.73244e-09
CLCA2	67.8235	-4.31411	0.66189	-6.51786	7.13182e-11	3.78215e-09
FUT3	33.3831	-3.50613	0.538062	-6.51622	7.21014e-11	3.81351e-09
MROH6	17.4961	-2.43981	0.374645	-6.51233	7.39932e-11	3.90319e-09
SMAD3	20.4083	-2.197	0.337492	-6.50979	7.52582e-11	3.95942e-09
TTC9	14.314	-2.38595	0.366933	-6.50241	7.90452e-11	4.14768e-09
CBR1	92.2597	-1.62344	0.249721	-6.50099	7.97911e-11	4.1758e-09
GRN	139.704	-1.28538	0.197867	-6.49619	8.23802e-11	4.29999e-09
CXCR2	6.44536	-3.08003	0.474549	-6.49044	8.55841e-11	4.45552e-09
TXN	788.66	-2.28765	0.352531	-6.48921	8.62881e-11	4.48045e-09
TBCB	152.081	1.45571	0.224609	6.48108	9.10664e-11	4.71624e-09
KIF22	42.6737	1.33884	0.206603	6.48026	9.15617e-11	4.72958e-09
CYP4B1	7.18474	-4.84172	0.747592	-6.47643	9.39203e-11	4.82706e-09
H2AFX	40.9287	1.99387	0.307867	6.4764	9.39344e-11	4.82706e-09
ELOVL2	6.2614	5.87228	0.906868	6.47535	9.45949e-11	4.84848e-09
GJB5	20.7265	-3.44187	0.531756	-6.47264	9.63056e-11	4.91309e-09
CTB-39G8.3	6.04564	-3.24265	0.500984	-6.47257	9.63497e-11	4.91309e-09
TNS4	13.4939	-2.97812	0.46024	-6.4708	9.74846e-11	4.95825e-09
IL18	92.1617	-3.47188	0.537657	-6.45743	1.06496e-10	5.40279e-09
CDKN3	29.375	2.56905	0.398134	6.45274	1.09847e-10	5.55861e-09
LPAR6	41.8287	-2.42737	0.37628	-6.45099	1.11125e-10	5.60901e-09
PCSK2	22.861	5.08721	0.788767	6.44958	1.12163e-10	5.64705e-09
GTSE1	14.5581	3.27125	0.508448	6.4338	1.24454e-10	6.25005e-09
MIAT	59.0043	4.28629	0.66636	6.43239	1.25613e-10	6.29236e-09
HES2	9.09086	-2.78924	0.434004	-6.42677	1.30348e-10	6.51313e-09
RNF149	31.3932	-1.30794	0.203751	-6.41932	1.36886e-10	6.81935e-09
ZCCHC6	13.7025	-1.56436	0.24372	-6.41866	1.37478e-10	6.81935e-09
ANXA8	61.0566	-4.31791	0.672715	-6.41863	1.37505e-10	6.81935e-09
LINC01133	6.29003	-3.0399	0.473651	-6.41802	1.38062e-10	6.82997e-09
ADH7	129.577	-4.77316	0.743759	-6.41762	1.38418e-10	6.83054e-09
AKT3	17.1135	1.60353	0.250093	6.41175	1.4386e-10	7.08154e-09
ITGA2	6.30862	-2.84291	0.44359	-6.40886	1.46613e-10	7.19923e-09
ADM	21.0526	-1.57744	0.246264	-6.40547	1.49907e-10	7.34287e-09
CDCA5	15.7374	2.9529	0.46108	6.40432	1.51039e-10	7.38015e-09
C15orf62	7.73149	-2.42318	0.378459	-6.40277	1.52585e-10	7.4249e-09
PTMS	287.944	1.51364	0.236408	6.40265	1.52702e-10	7.4249e-09
DSG1	11.5581	-4.53346	0.708244	-6.40099	1.54376e-10	7.48801e-09
CHGB	20.3675	6.47178	1.01193	6.39551	1.60009e-10	7.74236e-09
ZBED2	7.01074	-3.58013	0.560245	-6.3903	1.65564e-10	7.97312e-09
SPTLC1	43.7591	-0.939765	0.147062	-6.39028	1.6558e-10	7.97312e-09
NEK2	15.5426	3.00141	0.470199	6.38327	1.73344e-10	8.32677e-09
ARL8B	33.2526	-1.14181	0.178981	-6.37948	1.77685e-10	8.51473e-09
RP3-523K23.2	5.22949	-3.87435	0.60744	-6.37816	1.79231e-10	8.56818e-09
ODC1	51.0446	1.91727	0.300616	6.37778	1.79671e-10	8.56863e-09
ASF1B	22.8731	3.2037	0.502627	6.37392	1.84258e-10	8.76635e-09
ST6GALNAC1	7.64692	-3.55846	0.558544	-6.37096	1.87853e-10	8.91606e-09
NAA20	82.0907	-1.34789	0.212028	-6.35714	2.05543e-10	9.72639e-09
SULT4A1	4.09904	5.26481	0.828207	6.35687	2.05904e-10	9.72639e-09
KIF2C	21.6241	2.96866	0.467101	6.35549	2.07757e-10	9.79068e-09
AP3B2	11.8047	3.79887	0.598079	6.35178	2.1284e-10	1.00065e-08
MANEAL	21.3431	3.93873	0.620866	6.34394	2.23964e-10	1.05047e-08
DTX2	22.0664	-1.76869	0.279218	-6.33442	2.38231e-10	1.11278e-08
ACSL3	25.1725	-1.19652	0.188895	-6.33433	2.38368e-10	1.11278e-08
TBC1D2	9.99383	-2.15238	0.340319	-6.32459	2.53906e-10	1.18131e-08
PPP1R3C	32.3461	-2.57456	0.4071	-6.32413	2.54655e-10	1.18131e-08
BLZF1	16.94	-1.36569	0.215953	-6.32403	2.5483e-10	1.18131e-08
GATSL3	12.7839	-1.85753	0.293782	-6.32281	2.56854e-10	1.18792e-08
FAM57B	6.85386	5.98999	0.947564	6.32147	2.59091e-10	1.19549e-08
SH3GL2	6.41655	5.90533	0.934755	6.31751	2.65806e-10	1.22363e-08
RXRA	19.844	-1.4709	0.232872	-6.31637	2.67772e-10	1.22983e-08
TWF1	56.6633	-1.30343	0.206442	-6.3138	2.72264e-10	1.24758e-08
DYNLT3	35.3094	-1.56363	0.247769	-6.31085	2.77504e-10	1.26867e-08
SH2D4A	7.62163	-2.41114	0.382118	-6.30993	2.7916e-10	1.27332e-08
FXYD6	45.0616	1.50999	0.239502	6.30471	2.88726e-10	1.31289e-08
ARAP2	8.7335	-2.26308	0.358964	-6.30448	2.89157e-10	1.31289e-08
MIR210HG	15.3176	-2.02907	0.321942	-6.30262	2.92665e-10	1.32499e-08
CEACAM7	21.109	-4.65031	0.737868	-6.30236	2.93154e-10	1.32499e-08
FEN1	25.0426	2.2685	0.360083	6.29993	2.97788e-10	1.34288e-08
MFI2-AS1	11.4099	2.63717	0.41872	6.29817	3.01187e-10	1.35514e-08
CLCA4	185.042	-4.98093	0.79095	-6.2974	3.0267e-10	1.35874e-08
AC103563.9	5.60878	-4.49666	0.714324	-6.29498	3.07438e-10	1.37703e-08
TMEM9B	31.2776	-1.11176	0.17668	-6.29249	3.12421e-10	1.39621e-08
MAZ	103.858	1.50658	0.239743	6.28417	3.2962e-10	1.46747e-08
DNER	7.94312	5.84145	0.929566	6.28406	3.29843e-10	1.46747e-08
BEST3	9.84589	6.15021	0.979509	6.27886	3.41054e-10	1.51396e-08
TLE2	25.0398	1.63921	0.261231	6.27495	3.49757e-10	1.54914e-08
RIPPLY3	6.82798	5.99399	0.955516	6.27303	3.54081e-10	1.5648e-08
TIMELESS	18.9309	2.33118	0.371802	6.26995	3.61163e-10	1.59021e-08
ADAMTSL5	5.19748	-3.44825	0.549975	-6.26984	3.6143e-10	1.59021e-08
RP11-620J15.3	18.2499	2.34059	0.373457	6.26737	3.67206e-10	1.61206e-08
C18orf25	17.4425	-1.77986	0.284273	-6.26109	3.82303e-10	1.67464e-08
CNIH2	11.738	4.96746	0.793663	6.2589	3.87701e-10	1.69455e-08
GREM2	5.66462	-3.7659	0.601844	-6.25726	3.91796e-10	1.70628e-08
CDC20	51.9681	3.50906	0.560809	6.25714	3.92101e-10	1.70628e-08
RPL39	2281.48	-0.78467	0.12543	-6.25586	3.95325e-10	1.71656e-08
CUTA	126.538	1.58866	0.254033	6.25374	4.00736e-10	1.73626e-08
AURKA	12.6474	2.66024	0.426085	6.24345	4.28014e-10	1.85042e-08
NACA	1133.52	-1.06768	0.171075	-6.24105	4.34651e-10	1.87503e-08
RECQL5	31.4893	-1.28221	0.205922	-6.22668	4.76434e-10	2.04701e-08
GPR78	5.43223	-4.44013	0.713088	-6.22663	4.76576e-10	2.04701e-08
EVPLL	5.17757	-4.35975	0.701042	-6.21895	5.00478e-10	2.14505e-08
PITPNM3	6.96338	-2.38935	0.384551	-6.21334	5.18689e-10	2.21831e-08
MMP11	9.79862	3.01721	0.485809	6.2107	5.27507e-10	2.25119e-08
ST18	16.1102	6.86213	1.10524	6.20871	5.34209e-10	2.27491e-08
HMGCR	27.2847	-1.27819	0.205957	-6.2061	5.43167e-10	2.30811e-08
SLC39A2	5.47992	-4.1662	0.672014	-6.19958	5.66138e-10	2.4006e-08
PRRC2A	77.8724	0.964211	0.155597	6.19686	5.75999e-10	2.43721e-08
NRM	18.6852	1.94463	0.313854	6.19596	5.79322e-10	2.44607e-08
NOTCH2NL	14.4097	-1.9668	0.317461	-6.19539	5.81398e-10	2.44963e-08
TNNT1	23.3163	2.70036	0.436421	6.18751	6.11238e-10	2.56991e-08
RP11-297A16.4	5.08537	-4.33619	0.701305	-6.18303	6.28824e-10	2.63827e-08
GSTA1	9.065	-5.85821	0.947784	-6.18095	6.37172e-10	2.66767e-08
EPHX2	18.0659	-2.18808	0.354372	-6.17452	6.63668e-10	2.77277e-08
ANXA2	1063.72	-2.4228	0.392477	-6.17311	6.69584e-10	2.79162e-08
ARHGAP5	26.4566	-1.29687	0.210296	-6.1669	6.96422e-10	2.89744e-08
CLIP4	17.6924	-2.04143	0.331494	-6.15826	7.35497e-10	3.05362e-08
SLC37A2	11.8667	-2.24459	0.364572	-6.15677	7.42422e-10	3.07595e-08
TMPRSS11B	315.268	-4.83983	0.786431	-6.15417	7.54725e-10	3.12042e-08
ARPC2	289.628	-1.32195	0.214872	-6.1523	7.63663e-10	3.15082e-08
NABP1	35.0304	-2.40252	0.390647	-6.15011	7.7427e-10	3.18797e-08
MALL	57.0752	-2.99502	0.487508	-6.14354	8.07045e-10	3.31605e-08
SLC35C1	13.3201	-1.8513	0.30151	-6.14009	8.24751e-10	3.38182e-08
RPS3	1327.24	-0.676206	0.110151	-6.13891	8.309e-10	3.40002e-08
RPS14	1230.82	-1.01779	0.165811	-6.13824	8.34399e-10	3.40733e-08
NUSAP1	57.9001	2.42391	0.394961	6.13708	8.40536e-10	3.42536e-08
ARNTL2	15.535	-1.78336	0.291052	-6.12729	8.93903e-10	3.63539e-08
RALA	31.8928	-1.1453	0.186979	-6.12526	9.05335e-10	3.67437e-08
EMC3	60.1449	-0.909203	0.148496	-6.12275	9.1975e-10	3.71605e-08
PGLYRP3	4.98141	-4.2996	0.702244	-6.12265	9.20291e-10	3.71605e-08
TOLLIP	26.5985	-1.22852	0.200657	-6.1225	9.2121e-10	3.71605e-08
VPS37B	24.8589	-1.2686	0.207322	-6.119	9.41672e-10	3.7909e-08
DLGAP3	3.88207	5.16747	0.845187	6.114	9.7166e-10	3.90365e-08
TCF19	22.2614	2.19272	0.358657	6.11368	9.73606e-10	3.90365e-08
TGFA	5.74382	-2.78832	0.456606	-6.10662	1.01766e-09	4.07208e-08
PPFIBP2	16.1439	-1.7176	0.281386	-6.10406	1.03407e-09	4.12944e-08
CHN1	16.5913	1.67143	0.273842	6.10361	1.03699e-09	4.13278e-08
SIX1	3.72928	5.09389	0.83482	6.10178	1.04894e-09	4.17205e-08
ANKRD10	101.167	1.29857	0.212926	6.0987	1.06936e-09	4.24478e-08
RALB	31.3577	-1.16349	0.190812	-6.09754	1.07714e-09	4.26713e-08
TST	30.255	-1.68246	0.276011	-6.09562	1.09015e-09	4.3101e-08
ELAVL4	6.9174	5.64251	0.926223	6.09196	1.11536e-09	4.40103e-08
OVOL1	8.72758	-3.29108	0.540308	-6.09113	1.1212e-09	4.41529e-08
MCM3	52.2951	1.85473	0.304727	6.08653	1.15385e-09	4.53466e-08
TPCN1	24.8017	-1.25956	0.206953	-6.08622	1.15607e-09	4.53466e-08
XG	5.36963	-3.03299	0.498552	-6.08359	1.17519e-09	4.6006e-08
METAP1	29.4012	-1.10553	0.181777	-6.08178	1.18855e-09	4.64376e-08
RHOT1P2	7.59924	-4.46547	0.735753	-6.06925	1.28506e-09	5.01096e-08
PLK1	16.2335	2.59837	0.428269	6.06714	1.30209e-09	5.06746e-08
ARHGAP33	35.2434	2.95358	0.487939	6.05319	1.42008e-09	5.51584e-08
ACADVL	298.183	-0.722155	0.119357	-6.05035	1.44528e-09	5.60277e-08
NLRX1	12.3919	-1.75968	0.290928	-6.0485	1.46197e-09	5.65646e-08
BIRC5	22.751	2.9517	0.488142	6.04681	1.47741e-09	5.7051e-08
CITED4	13.4898	-1.58652	0.262447	-6.0451	1.49322e-09	5.75496e-08
NDFIP2	27.3447	-1.42691	0.236145	-6.04251	1.51736e-09	5.83668e-08
PEG10	76.7127	5.55824	0.920974	6.03517	1.58794e-09	6.0964e-08
STK32C	15.6434	2.29681	0.380605	6.03462	1.59339e-09	6.10552e-08
CDCA8	19.3544	3.34414	0.554217	6.03399	1.59964e-09	6.1177e-08
CRABP2	262.054	-3.23601	0.536418	-6.03263	1.61314e-09	6.15749e-08
SDCBP2	40.5171	-2.71122	0.44956	-6.03084	1.63112e-09	6.21418e-08
PRR4	175.01	-5.1699	0.857612	-6.02825	1.6574e-09	6.30224e-08
ATP10B	4.5494	-4.49792	0.746208	-6.0277	1.66309e-09	6.30406e-08
SUSD4	18.4056	-2.50847	0.416165	-6.02759	1.66422e-09	6.30406e-08
KPNA2	50.2795	2.07321	0.344181	6.02359	1.70591e-09	6.44971e-08
PERP	214.741	-2.54075	0.421847	-6.02293	1.71289e-09	6.46381e-08
HAGLROS	4.0802	5.25573	0.872732	6.02216	1.72102e-09	6.48219e-08
MT1X	256.316	-2.32404	0.386112	-6.01909	1.75401e-09	6.59397e-08
HCAR2	11.5303	-2.48793	0.413516	-6.01653	1.78198e-09	6.68645e-08
TMPRSS11BNL	34.8181	-4.10031	0.681681	-6.015	1.79887e-09	6.73714e-08
FCHO2	15.0546	-1.41332	0.235264	-6.00737	1.88553e-09	7.04839e-08
CAPG	127.712	-1.74574	0.29072	-6.0049	1.9145e-09	7.14327e-08
CLPX	17.863	-1.30112	0.21677	-6.00229	1.94552e-09	7.24543e-08
DPYSL4	7.22239	6.06994	1.01135	6.00183	1.95102e-09	7.25231e-08
CEACAM6	49.322	-3.37859	0.563086	-6.00014	1.97151e-09	7.31481e-08
KCNH6	7.38327	6.1049	1.01773	5.99855	1.99093e-09	7.37312e-08
UNC5A	3.7156	5.11791	0.854018	5.99274	2.0633e-09	7.61754e-08
RAC3	16.3212	2.76579	0.461532	5.99264	2.06459e-09	7.61754e-08
WDR91	13.1112	-1.60663	0.268283	-5.98857	2.11694e-09	7.79622e-08
CXCL17	44.6739	-3.87597	0.64771	-5.98411	2.17576e-09	7.99802e-08
FAM83A	20.2816	-3.65737	0.611449	-5.98148	2.2112e-09	8.11333e-08
ITGB6	4.94203	-3.58414	0.599343	-5.98012	2.22975e-09	8.16632e-08
LIG1	40.7834	2.00938	0.336139	5.97783	2.2613e-09	8.26665e-08
DDC	34.6462	7.24243	1.21178	5.97667	2.27752e-09	8.2989e-08
DNALI1	18.2608	2.90176	0.48552	5.9766	2.27847e-09	8.2989e-08
OSTF1	41.2442	-1.45572	0.243734	-5.97258	2.33531e-09	8.49036e-08
ACYP1	54.2019	2.62641	0.439924	5.97015	2.37037e-09	8.60211e-08
SPNS2	55.3565	-2.70669	0.453464	-5.96892	2.38835e-09	8.65157e-08
ANXA2P2	7.78016	-2.41336	0.404407	-5.96767	2.40672e-09	8.70227e-08
RPL35	1711.19	-0.917184	0.153763	-5.96493	2.44744e-09	8.83344e-08
CPA4	5.96413	-3.36592	0.564526	-5.96238	2.48593e-09	8.9561e-08
CPXM1	19.9047	4.21236	0.707003	5.95806	2.55252e-09	9.17938e-08
GRPEL2	23.3893	-1.97748	0.33192	-5.95771	2.55803e-09	9.18258e-08
RNF182	6.77995	5.98271	1.00555	5.94971	2.68624e-09	9.62544e-08
KIAA1522	20.618	-1.57073	0.264039	-5.94884	2.70042e-09	9.65886e-08
BTBD17	4.608	5.42828	0.91339	5.943	2.7985e-09	9.98557e-08
CCND1	30.8506	-2.33065	0.392179	-5.94281	2.8018e-09	9.98557e-08
GDI1	107.088	1.76034	0.296229	5.94248	2.80738e-09	9.98753e-08
KIF18B	12.1222	3.06493	0.515805	5.94204	2.81498e-09	9.99671e-08
PVRL1	29.1193	-1.75858	0.296008	-5.94098	2.83324e-09	1.00436e-07
USP6NL	13.6967	-1.46024	0.245866	-5.93917	2.86467e-09	1.0137e-07
NT5C2	53.7509	-0.903826	0.152313	-5.934	2.95641e-09	1.0443e-07
FAM195B	92.1904	2.10333	0.354817	5.92795	3.06741e-09	1.08159e-07
ADGRB2	10.2491	3.88415	0.655451	5.92591	3.10575e-09	1.09317e-07
NASP	100.974	1.53262	0.258699	5.92434	3.13553e-09	1.1017e-07
YOD1	11.5396	-1.84888	0.312342	-5.9194	3.23119e-09	1.13331e-07
CADPS	7.44019	5.37422	0.908555	5.91513	3.31604e-09	1.16102e-07
MYT1	4.3834	5.36089	0.907081	5.91004	3.42029e-09	1.19542e-07
SDR9C7	4.64226	-3.91206	0.662146	-5.90816	3.45951e-09	1.207e-07
KIF5C	13.6321	4.9216	0.833669	5.90354	3.55784e-09	1.23857e-07
TNKS1BP1	54.2466	-1.25011	0.211763	-5.90333	3.56243e-09	1.23857e-07
GSTA4	40.0921	-1.19574	0.202584	-5.90243	3.58195e-09	1.24318e-07
RMI2	10.3647	2.26868	0.384484	5.90057	3.62249e-09	1.25506e-07
IQGAP3	12.673	3.13958	0.532162	5.89966	3.64244e-09	1.25978e-07
GPC1	33.5102	-1.62576	0.275805	-5.8946	3.75585e-09	1.29675e-07
SEMA3F	23.4037	-1.89663	0.3223	-5.88468	3.98813e-09	1.37456e-07
INPP1	29.5939	-1.41697	0.241081	-5.87759	4.1629e-09	1.43231e-07
SLC16A6	4.88656	-3.04243	0.517767	-5.87606	4.20159e-09	1.44313e-07
CRISP3	135.454	-4.79731	0.816537	-5.87518	4.2238e-09	1.44765e-07
S100A11	922.669	-2.53678	0.431795	-5.87496	4.22933e-09	1.44765e-07
DEGS2	11.7807	-2.82522	0.480932	-5.87447	4.24193e-09	1.44947e-07
EDN3	4.85652	-4.59	0.781667	-5.87207	4.30375e-09	1.46661e-07
COL22A1	19.0983	6.37715	1.08603	5.87196	4.30685e-09	1.46661e-07
CABP7	10.9758	6.30618	1.07453	5.86879	4.38977e-09	1.4923e-07
ITSN2	27.9894	-1.27457	0.217195	-5.86832	4.40223e-09	1.49398e-07
RBM20	5.67325	-2.89757	0.494234	-5.86275	4.55257e-09	1.54237e-07
CDKAL1	11.3112	2.33822	0.398856	5.8623	4.56488e-09	1.54391e-07
TMEM97	12.1095	2.51499	0.429115	5.86088	4.60413e-09	1.55454e-07
RBM47	14.701	-1.91471	0.326899	-5.85718	4.70791e-09	1.58688e-07
CERS3	23.5045	-3.43365	0.586295	-5.85652	4.72672e-09	1.59053e-07
LHX2	5.11739	5.57637	0.952563	5.85407	4.79672e-09	1.61136e-07
ZNF428	42.8848	1.63497	0.279323	5.85332	4.81867e-09	1.616e-07
CDK1	47.6415	2.04882	0.350133	5.85157	4.86964e-09	1.63035e-07
SDHD	89.5405	-1.17424	0.200749	-5.84931	4.93629e-09	1.64988e-07
MSMO1	28.4276	-1.67458	0.286435	-5.84626	5.02747e-09	1.67754e-07
FAM46B	25.7956	-2.396	0.410325	-5.83928	5.24274e-09	1.74383e-07
MSH6	23.4751	1.89814	0.325065	5.83925	5.24369e-09	1.74383e-07
ABHD5	18.02	-1.44468	0.247463	-5.83796	5.28445e-09	1.75446e-07
SMIM5	10.5264	-2.77419	0.475266	-5.83712	5.31103e-09	1.76034e-07
ISL1	13.2907	6.58249	1.12832	5.83386	5.41584e-09	1.79209e-07
AKR1B10	74.5547	-3.49114	0.598692	-5.83128	5.50044e-09	1.81706e-07
KIAA1468	20.8464	-1.43587	0.246249	-5.83097	5.51052e-09	1.81738e-07
POLD1	26.3614	1.7012	0.291938	5.82727	5.63412e-09	1.85274e-07
TOM1	31.0862	-1.33507	0.229111	-5.8272	5.63638e-09	1.85274e-07
ETF1	44.0779	-0.845574	0.145199	-5.82357	5.76031e-09	1.89035e-07
USP22	47.8493	1.21721	0.209181	5.81896	5.92141e-09	1.94002e-07
SMYD3	23.899	2.75293	0.473198	5.81772	5.96554e-09	1.95126e-07
RP11-486L19.2	2.13485	-4.75924	0.818525	-5.81441	6.08497e-09	1.98618e-07
SEZ6L	12.8412	6.53423	1.12384	5.8142	6.09228e-09	1.98618e-07
TRIM28	168.798	1.44314	0.248343	5.8111	6.20638e-09	2.02007e-07
INPPL1	78.9175	1.36489	0.234929	5.80979	6.25528e-09	2.03266e-07
POLE	30.9591	1.60733	0.277178	5.7989	6.675e-09	2.16551e-07
UHRF1	18.0655	3.37434	0.58194	5.79843	6.69377e-09	2.16806e-07
CBX2	9.40792	2.55436	0.44071	5.79601	6.79098e-09	2.19597e-07
SH3GLB1	47.7702	-0.837741	0.144583	-5.79417	6.86582e-09	2.21317e-07
CLCN3	17.209	-1.28501	0.221777	-5.79416	6.86643e-09	2.21317e-07
ASPHD1	5.55621	5.32272	0.919044	5.79158	6.97285e-09	2.24384e-07
TMEM159	21.3711	-1.58907	0.274484	-5.78931	7.06748e-09	2.27061e-07
PLA2G4F	4.48472	-3.6228	0.626419	-5.78335	7.32284e-09	2.34886e-07
PAQR4	17.1147	2.40133	0.415349	5.78149	7.40438e-09	2.37119e-07
HEBP2	66.9955	-1.35229	0.234064	-5.77744	7.58452e-09	2.42497e-07
AC005532.5	12.1995	-5.19011	0.898447	-5.77676	7.61518e-09	2.43087e-07
RP11-800A3.4	4.41729	-4.12794	0.715047	-5.77296	7.78915e-09	2.48242e-07
FANCG	27.6171	1.55215	0.268883	5.77259	7.80622e-09	2.48388e-07
ZNF365	6.76785	-3.86008	0.668821	-5.77147	7.85817e-09	2.49287e-07
MYCBP2	41.535	-1.18626	0.20554	-5.77144	7.85955e-09	2.49287e-07
BAALC	14.7517	4.81095	0.833642	5.77101	7.87998e-09	2.49537e-07
RP11-96C23.12	9.44959	-4.24364	0.735594	-5.76899	7.97479e-09	2.52138e-07
TNNI3	8.61032	4.22772	0.733296	5.76537	8.14802e-09	2.57206e-07
FABP5P7	402.323	-2.40358	0.416986	-5.76417	8.20622e-09	2.58632e-07
ACBD7	4.62249	5.43606	0.943326	5.76265	8.28025e-09	2.60553e-07
FYN	49.0821	1.2527	0.217422	5.7616	8.33207e-09	2.61769e-07
PAX9	28.0417	-2.69361	0.468145	-5.7538	8.72606e-09	2.73715e-07
RP11-641D5.2	3.65593	-4.48889	0.780358	-5.75235	8.80132e-09	2.75641e-07
S100A16	567.474	-3.22208	0.560186	-5.7518	8.83007e-09	2.76106e-07
RGS3	22.4078	1.5573	0.270776	5.75123	8.8596e-09	2.76595e-07
CSNK1A1	78.5638	-0.806857	0.140335	-5.74952	8.94974e-09	2.78576e-07
FAM122B	24.7656	1.57794	0.274449	5.74949	8.95108e-09	2.78576e-07
MMP28	10.0601	-2.20759	0.384081	-5.74773	9.04491e-09	2.81057e-07
DUSP26	6.98982	3.45881	0.601983	5.74569	9.15464e-09	2.84022e-07
CLDN3	15.5344	4.51514	0.786729	5.73913	9.51641e-09	2.94786e-07
TEKT2	6.36619	5.5177	0.962004	5.73564	9.71476e-09	3.00463e-07
PIF1	10.6534	2.1839	0.380826	5.73465	9.77152e-09	3.01369e-07
ALAD	23.1645	-1.12937	0.19694	-5.7346	9.77437e-09	3.01369e-07
ERI3	40.4704	1.7662	0.308012	5.73418	9.79829e-09	3.01639e-07
SH3GLB2	91.964	-1.08438	0.189121	-5.73379	9.82122e-09	3.01877e-07
CKS1B	85.7681	1.44686	0.252556	5.72884	1.01118e-08	3.09973e-07
MAGED1	44.266	1.67305	0.292042	5.72878	1.01158e-08	3.09973e-07
DNAJB1	89.0294	-1.37733	0.24056	-5.72552	1.0312e-08	3.15498e-07
GBP6	153.637	-4.59227	0.802293	-5.72393	1.04089e-08	3.17976e-07
ALDH3A1	87.3826	-3.98034	0.695482	-5.72313	1.04578e-08	3.18979e-07
LRRFIP2	29.002	-1.16198	0.203088	-5.72157	1.05543e-08	3.21428e-07
CD164L2	4.21448	-3.77798	0.661145	-5.71429	1.1016e-08	3.34977e-07
SMS	62.6284	2.34053	0.409644	5.71357	1.10633e-08	3.35903e-07
NCOA4	66.7474	-1.16037	0.20317	-5.71134	1.12091e-08	3.39809e-07
PLCD1	14.5821	-1.73495	0.303969	-5.70767	1.14536e-08	3.46694e-07
WDR54	15.2081	2.20029	0.385588	5.70634	1.15432e-08	3.48875e-07
B4GALNT4	15.8561	3.0275	0.530677	5.70498	1.16355e-08	3.51131e-07
UGT1A10	6.77005	-4.76546	0.835446	-5.70409	1.16968e-08	3.52445e-07
GCNT3	4.51916	-3.42531	0.600541	-5.70372	1.17222e-08	3.52678e-07
PYGL	15.0188	-1.99844	0.350556	-5.70078	1.19259e-08	3.58263e-07
PSMC6	71.6585	-0.701074	0.123002	-5.69971	1.20011e-08	3.59979e-07
RP11-470C13.4	5.06189	5.56232	0.976141	5.69828	1.21022e-08	3.62466e-07
KIF4A	9.54348	3.08644	0.541679	5.69791	1.21287e-08	3.62712e-07
TMEM45B	12.6926	-2.37746	0.41734	-5.6967	1.22147e-08	3.64735e-07
RBBP7	97.2783	1.10678	0.194333	5.69526	1.23187e-08	3.66831e-07
KIF20A	12.8912	2.69465	0.473142	5.69521	1.23218e-08	3.66831e-07
DEFB1	69.5267	-2.74091	0.48152	-5.6922	1.25412e-08	3.72747e-07
ZBTB7A	13.2461	-1.46756	0.25783	-5.69197	1.2558e-08	3.72747e-07
CRABP1	23.7473	7.42039	1.30445	5.68852	1.28144e-08	3.79791e-07
CCNF	8.99611	2.99054	0.525874	5.68681	1.29435e-08	3.83046e-07
FSD1	8.30993	4.78376	0.841371	5.68568	1.30296e-08	3.85022e-07
MGST2	91.3927	-1.85848	0.327103	-5.68164	1.33407e-08	3.9363e-07
FAM83H	15.6614	-1.86945	0.329051	-5.68132	1.33656e-08	3.9378e-07
ZG16B	31.5202	-6.70819	1.18121	-5.6791	1.35408e-08	3.98352e-07
GJB2	152.71	-3.93475	0.693562	-5.67325	1.40114e-08	4.11589e-07
TMPO	68.2522	1.89691	0.334401	5.67257	1.40673e-08	4.12619e-07
ACOX3	12.5348	-1.48211	0.261312	-5.67178	1.41321e-08	4.1391e-07
RNF222	4.25679	-3.77532	0.665686	-5.67132	1.41704e-08	4.14421e-07
FERMT1	4.26431	-3.33141	0.587534	-5.67015	1.42676e-08	4.16653e-07
RP11-443P15.2	2.32654	-4.52734	0.799011	-5.66617	1.46021e-08	4.25795e-07
HIGD1A	117.931	-1.26221	0.222843	-5.66409	1.47807e-08	4.3037e-07
RNF157	7.33168	3.75322	0.663193	5.65931	1.5198e-08	4.41874e-07
KRCC1	21.1599	-1.38391	0.244583	-5.65822	1.52953e-08	4.44055e-07
B3GNT8	9.09956	-1.98457	0.350844	-5.65658	1.54422e-08	4.47666e-07
LINC01082	5.52924	-2.92645	0.517562	-5.6543	1.56485e-08	4.52986e-07
MCM7	80.1105	1.51429	0.267863	5.65321	1.57478e-08	4.55199e-07
GALNT3	12.9661	-1.75339	0.310525	-5.64654	1.63712e-08	4.7253e-07
SAE1	68.5638	1.29888	0.230062	5.64576	1.64454e-08	4.73986e-07
FBXO5	13.4462	2.70401	0.478991	5.64523	1.64963e-08	4.74764e-07
PRAF2	17.4568	1.78122	0.315751	5.64123	1.68842e-08	4.85226e-07
SUV420H2	19.0554	1.95099	0.345937	5.63972	1.70331e-08	4.88799e-07
SPC25	9.81473	2.46913	0.437866	5.639	1.71042e-08	4.90132e-07
TMEM19	21.5308	-1.23342	0.218756	-5.63832	1.71721e-08	4.91369e-07
DEPDC1B	8.62049	2.70977	0.481216	5.63109	1.79077e-08	5.11639e-07
RPRM	10.4714	5.49232	0.975398	5.63085	1.79319e-08	5.11639e-07
NRCAM	8.31011	3.7451	0.665194	5.63008	1.80127e-08	5.13207e-07
PSIP1	61.8289	1.91488	0.340193	5.62881	1.81456e-08	5.16253e-07
RAD54L	11.9867	2.95865	0.52568	5.62824	1.82061e-08	5.17236e-07
PCNA	122.465	1.6301	0.289868	5.62361	1.87013e-08	5.30546e-07
PKMYT1	17.8487	2.26607	0.403818	5.61161	2.00455e-08	5.6787e-07
CKS2	94.613	1.98991	0.354639	5.61107	2.01076e-08	5.68818e-07
COPS2	38.3522	-1.11166	0.19819	-5.60906	2.0343e-08	5.7466e-07
SPC24	10.0486	2.66254	0.475053	5.60473	2.08585e-08	5.88388e-07
SCNN1B	13.4743	-2.44341	0.436015	-5.60394	2.09532e-08	5.9022e-07
RAET1L	8.84788	-3.40211	0.607343	-5.60163	2.12342e-08	5.9729e-07
DDX11	30.5117	1.93449	0.345476	5.5995	2.14967e-08	6.03018e-07
C16orf59	9.98268	3.26948	0.583889	5.59949	2.14984e-08	6.03018e-07
FOXN1	3.16999	-4.28062	0.764678	-5.59794	2.16916e-08	6.0758e-07
ECT2	27.2575	2.36549	0.423147	5.59022	2.2678e-08	6.34314e-07
SLC25A43	8.75394	-1.83679	0.328656	-5.58881	2.2863e-08	6.3856e-07
DNAJA1	62.3465	0.85416	0.15284	5.58858	2.2894e-08	6.3856e-07
CENPM	17.0595	2.38912	0.427578	5.58756	2.30288e-08	6.41419e-07
HTATSF1	37.2852	1.39006	0.24886	5.58572	2.32738e-08	6.47337e-07
TMPRSS11D	63.4521	-3.90487	0.699135	-5.58528	2.33318e-08	6.48043e-07
CELF4	6.42437	5.53202	0.991668	5.5785	2.42599e-08	6.72882e-07
CDC45	12.9291	2.16119	0.387436	5.57819	2.4304e-08	6.73167e-07
ZWINT	46.9735	2.07562	0.372116	5.57787	2.43477e-08	6.73438e-07
LEXM	3.25214	-4.31203	0.773193	-5.57692	2.44811e-08	6.76188e-07
ELAVL3	7.07452	6.0422	1.0835	5.57657	2.45305e-08	6.76613e-07
RP11-473M20.5	3.27335	-4.3437	0.779336	-5.57359	2.49538e-08	6.87334e-07
PRDX1	367.158	-1.47553	0.264758	-5.57312	2.5021e-08	6.88234e-07
SPSB4	3.77914	5.12228	0.919408	5.57128	2.52871e-08	6.94593e-07
FBXO34	17.5216	-1.22192	0.219368	-5.57017	2.54493e-08	6.98082e-07
ANO7P1	9.73643	-2.38503	0.428326	-5.56826	2.57291e-08	7.04786e-07
COMMD8	16.7617	-1.20036	0.215655	-5.56611	2.60491e-08	7.12571e-07
CALM3	129.375	1.46342	0.262986	5.56462	2.62731e-08	7.1771e-07
SEC11C	286.388	2.90996	0.522987	5.56411	2.63486e-08	7.18787e-07
CELF3	7.41383	6.11231	1.09872	5.56311	2.65011e-08	7.21955e-07
GPX3	121.499	-2.21207	0.397766	-5.56124	2.67863e-08	7.28725e-07
PNMA2	5.71739	4.98572	0.896775	5.55961	2.70374e-08	7.34553e-07
ZBTB18	15.5572	1.82441	0.328259	5.55785	2.73125e-08	7.41015e-07
BAIAP2	34.8812	-1.92838	0.346996	-5.55735	2.73909e-08	7.42128e-07
FLG	6.28125	-4.66924	0.840665	-5.55423	2.78843e-08	7.54471e-07
WFDC1	8.20892	-2.01583	0.362967	-5.55376	2.79596e-08	7.54863e-07
BUB1B	15.2526	2.21339	0.398546	5.55366	2.79748e-08	7.54863e-07
RNPS1	93.2084	0.980369	0.176581	5.55196	2.82485e-08	7.61217e-07
ATP5F1	198.616	-0.974301	0.175516	-5.55107	2.83924e-08	7.64059e-07
ERBB3	23.3291	-1.86899	0.336784	-5.5495	2.86482e-08	7.69901e-07
SUPT16H	45.8584	0.856331	0.154318	5.54914	2.87079e-08	7.70465e-07
FAM132B	3.73602	5.10075	0.919369	5.5481	2.88798e-08	7.74032e-07
TMPRSS11E	159.894	-4.2493	0.765944	-5.54779	2.89302e-08	7.7434e-07
SRPX2	8.32133	-1.89101	0.340989	-5.54568	2.92811e-08	7.8268e-07
OVOS2	15.48	4.88464	0.881287	5.54262	2.97986e-08	7.95442e-07
MYL12B	308.61	-1.09815	0.198151	-5.54198	2.99066e-08	7.97257e-07
SYT13	12.1245	6.45134	1.16462	5.53942	3.03474e-08	8.07922e-07
UPK1A	3.94746	-5.30091	0.957067	-5.5387	3.04721e-08	8.10158e-07
GPR137C	3.79683	5.15258	0.930338	5.5384	3.05256e-08	8.10498e-07
C11orf84	16.1802	1.81994	0.328647	5.53767	3.06522e-08	8.12773e-07
MAF	13.0592	-1.61298	0.291335	-5.53652	3.08537e-08	8.17026e-07
SCEL	203.402	-4.56129	0.824031	-5.53535	3.10615e-08	8.21437e-07
SOWAHA	2.96381	4.77789	0.863551	5.53284	3.1508e-08	8.32137e-07
AC090498.1	2421.55	-1.06922	0.193355	-5.52983	3.2055e-08	8.45461e-07
RPL41	3207.24	-0.98415	0.177991	-5.52922	3.21653e-08	8.46459e-07
SYT1	10.0837	5.81427	1.05157	5.52915	3.2178e-08	8.46459e-07
BCAP29	34.6762	-1.14227	0.206608	-5.52866	3.22678e-08	8.47453e-07
MAPK3	62.2381	-1.06066	0.191854	-5.52848	3.2301e-08	8.47453e-07
RPS2	1568.49	-0.867883	0.157033	-5.52675	3.26225e-08	8.54761e-07
JMJD7	13.0633	-1.68963	0.30597	-5.52221	3.34767e-08	8.75987e-07
CAPN1	84.629	-1.60137	0.290015	-5.52167	3.35793e-08	8.77518e-07
C4orf48	26.0075	2.38168	0.43139	5.52094	3.37186e-08	8.80003e-07
RBM38	34.8986	1.75212	0.317512	5.51829	3.42315e-08	8.92216e-07
NEURL1	7.5624	4.3144	0.782055	5.51675	3.45331e-08	8.98899e-07
CLTB	172.241	-2.01565	0.365692	-5.51187	3.55033e-08	9.22948e-07
CACNG4	6.47808	5.53283	1.00416	5.50992	3.58987e-08	9.32007e-07
SYT4	7.95248	6.21186	1.1277	5.50843	3.62056e-08	9.38749e-07
ATP6V1C2	10.4024	-2.35763	0.428129	-5.50683	3.65355e-08	9.46069e-07
PCBP3	6.20839	3.4912	0.634159	5.50524	3.68668e-08	9.53408e-07
ABLIM3	23.3681	-2.54642	0.463036	-5.4994	3.81078e-08	9.84219e-07
SIX2	5.27445	5.61646	1.02206	5.49524	3.90171e-08	1.0064e-06
MAST1	5.97846	4.67412	0.850651	5.49476	3.91247e-08	1.00787e-06
KCTD11	9.64707	-1.8044	0.328629	-5.49068	4.00379e-08	1.03006e-06
BASP1	54.5592	2.92504	0.532816	5.48977	4.02454e-08	1.03406e-06
CEP131	13.6611	1.67097	0.304485	5.48786	4.06827e-08	1.04393e-06
TMEFF1	4.21301	5.30417	0.966567	5.48764	4.07346e-08	1.04393e-06
ME1	8.65681	-2.24884	0.409942	-5.48573	4.11756e-08	1.05387e-06
RECQL4	32.6452	1.92264	0.350613	5.48365	4.16645e-08	1.06502e-06
FBLL1	6.93529	5.62832	1.02644	5.48333	4.1739e-08	1.06555e-06
TP53I3	36.7635	-1.66706	0.304117	-5.48164	4.21405e-08	1.07442e-06
PCSK1	15.3464	6.79168	1.23961	5.47887	4.28056e-08	1.08998e-06
MCEE	17.538	-1.265	0.230902	-5.47849	4.28966e-08	1.0909e-06
CDK2	33.1743	1.55167	0.283269	5.47774	4.30802e-08	1.09417e-06
PGD	127.74	-1.71087	0.312493	-5.47491	4.37743e-08	1.10999e-06
RGS16	20.4988	3.37828	0.617067	5.47474	4.38145e-08	1.10999e-06
PFN2	54.0508	2.03152	0.371204	5.47279	4.43016e-08	1.1209e-06
DUSP11	17.76	-1.15316	0.210769	-5.47118	4.47044e-08	1.12965e-06
FAM50A	55.5264	1.39987	0.25604	5.46739	4.56699e-08	1.15224e-06
ITGB4	26.7121	-2.37416	0.434253	-5.46722	4.5714e-08	1.15224e-06
NBPF14	11.052	-1.83472	0.335812	-5.46354	4.66722e-08	1.17428e-06
SEZ6L2	9.31347	4.96441	0.908664	5.46341	4.67066e-08	1.17428e-06
STARD5	8.99888	-1.86241	0.341038	-5.461	4.73449e-08	1.18882e-06
HOXA10	9.2154	6.05415	1.10886	5.45981	4.7665e-08	1.19535e-06
GRP	227.986	7.45143	1.36586	5.45548	4.88421e-08	1.22333e-06
MDC1	20.4226	1.75124	0.321398	5.44882	5.07063e-08	1.26842e-06
FAM63A	12.2963	-1.42114	0.260949	-5.44605	5.15008e-08	1.28668e-06
PNMA1	24.8399	1.25494	0.230529	5.44373	5.21761e-08	1.30191e-06
TC2N	12.219	-2.30898	0.424213	-5.44297	5.23997e-08	1.30526e-06
KHDRBS1	57.5808	1.07126	0.19682	5.44283	5.24415e-08	1.30526e-06
FOXJ1	6.66228	5.5827	1.02578	5.44239	5.2571e-08	1.30575e-06
KLF3	20.3039	-1.3494	0.247946	-5.44232	5.25924e-08	1.30575e-06
LPIN3	15.0936	-1.86834	0.343401	-5.44069	5.3075e-08	1.31609e-06
PADI3	5.93913	-2.9642	0.545108	-5.43783	5.39325e-08	1.33568e-06
SPTBN4	9.3064	3.73692	0.687528	5.4353	5.47043e-08	1.35312e-06
NOL4	10.2085	6.20181	1.14112	5.43485	5.48431e-08	1.35486e-06
AP006621.9	3.14665	-4.28261	0.788086	-5.4342	5.50433e-08	1.35812e-06
MICALL1	16.53	-1.25698	0.231329	-5.43374	5.51842e-08	1.35991e-06
CCNB1	52.4468	1.84814	0.340325	5.43052	5.61916e-08	1.38302e-06
SYNPO2L	6.01538	-3.8624	0.711317	-5.42993	5.63754e-08	1.38583e-06
KAT2B	16.2149	-1.43863	0.26507	-5.42735	5.71955e-08	1.40426e-06
TTYH3	27.5123	1.91257	0.352661	5.42324	5.85282e-08	1.4352e-06
PAQR5	4.32457	-2.99601	0.552619	-5.42147	5.91106e-08	1.4477e-06
PRR36	6.49204	5.17068	0.954189	5.41892	5.99598e-08	1.46669e-06
B3GNT6	2.52169	-4.63829	0.856571	-5.41495	6.13061e-08	1.49778e-06
NADSYN1	42.7258	-1.04743	0.193566	-5.41119	6.26057e-08	1.52766e-06
AC004540.4	32.5748	5.45562	1.00939	5.40488	6.48532e-08	1.58056e-06
ANXA8L1	86.0022	-4.18853	0.775879	-5.39843	6.72277e-08	1.63642e-06
MACC1	4.21214	-2.96995	0.55044	-5.39558	6.83016e-08	1.66053e-06
ARHGEF5	11.0042	-1.92097	0.35613	-5.39401	6.8903e-08	1.67311e-06
TMEM9	45.1353	1.44775	0.268462	5.39275	6.93887e-08	1.68285e-06
TUSC3	49.0805	1.996	0.370175	5.39204	6.96642e-08	1.68679e-06
OGDHL	6.15989	5.84628	1.08427	5.39189	6.9721e-08	1.68679e-06
GSKIP	25.5727	-1.34042	0.248626	-5.39133	6.99386e-08	1.68922e-06
SLC36A4	19.7733	2.97787	0.552391	5.39087	7.01158e-08	1.68922e-06
FOXA2	15.46	6.43605	1.1939	5.39079	7.01467e-08	1.68922e-06
DPF1	4.54941	5.40576	1.00278	5.39076	7.01614e-08	1.68922e-06
HJURP	12.7555	2.6165	0.485661	5.38752	7.14379e-08	1.71788e-06
RUVBL1	30.9793	1.51781	0.28178	5.38651	7.18393e-08	1.72544e-06
CH25H	6.91268	-2.20299	0.409107	-5.38487	7.24961e-08	1.73912e-06
CBFA2T2	27.4115	2.11803	0.393364	5.38439	7.26904e-08	1.74168e-06
MZT1	16.627	1.95509	0.363198	5.38299	7.32597e-08	1.75273e-06
PRSS8	22.5481	-3.13868	0.583091	-5.38282	7.33277e-08	1.75273e-06
MTMR10	16.4269	-1.3663	0.253971	-5.37972	7.46008e-08	1.78102e-06
SNHG10	11.5121	1.61814	0.300974	5.37634	7.60159e-08	1.81262e-06
IPO9	20.62	1.45771	0.271211	5.37481	7.6662e-08	1.82584e-06
RAB7B	8.37466	-1.96946	0.366509	-5.37356	7.71964e-08	1.83637e-06
LGALS3	257.55	-2.19404	0.408505	-5.37091	7.83409e-08	1.86137e-06
SLC1A3	8.94043	-2.43866	0.454253	-5.3685	7.93921e-08	1.88409e-06
CTC-276P9.4	2.81557	-4.11507	0.767172	-5.36395	8.14214e-08	1.92995e-06
LPCAT4	33.2584	-0.947463	0.176649	-5.36354	8.16083e-08	1.93208e-06
ALOX15B	4.76815	-4.23488	0.789659	-5.36293	8.18836e-08	1.93629e-06
HPCA	8.48618	6.29721	1.17474	5.36051	8.29892e-08	1.9601e-06
SCG5	17.9624	5.59277	1.04338	5.36024	8.31107e-08	1.96064e-06
P3H1	17.3108	1.45016	0.270645	5.35814	8.40818e-08	1.9812e-06
RTN3	53.2089	1.21704	0.227169	5.35743	8.44135e-08	1.98666e-06
TMEM87A	35.2856	-0.993153	0.185403	-5.35673	8.47401e-08	1.99199e-06
STX1A	10.2686	2.80025	0.522876	5.35546	8.53372e-08	2.00366e-06
NUCB2	104.73	-1.235	0.230617	-5.35519	8.54661e-08	2.00432e-06
PTP4A3	31.5747	1.94354	0.363074	5.35301	8.65041e-08	2.02627e-06
CDH24	13.7511	1.97416	0.368915	5.35126	8.73418e-08	2.04349e-06
AIF1L	41.7729	-1.90753	0.356551	-5.34994	8.7981e-08	2.05603e-06
RAB5B	57.6527	-0.685379	0.128166	-5.3476	8.91258e-08	2.08033e-06
RAB3B	9.28528	6.43439	1.20359	5.346	8.99196e-08	2.0964e-06
RPL27A	1395.3	-0.912196	0.170646	-5.34555	9.01454e-08	2.09921e-06
IVL	51.3011	-3.99824	0.748166	-5.34406	9.08875e-08	2.11401e-06
PCDH1	11.7479	-1.63455	0.305897	-5.34348	9.11784e-08	2.1183e-06
KIF1C	37.1695	-1.62178	0.303653	-5.34088	9.24956e-08	2.14639e-06
CDK5R2	3.49779	5.03719	0.943189	5.3406	9.26418e-08	2.14728e-06
NUDC	52.8087	1.24759	0.233641	5.33977	9.30657e-08	2.1546e-06
TOM1L2	29.5816	-1.27352	0.238739	-5.33436	9.58831e-08	2.21724e-06
HELLS	16.3418	2.2008	0.412608	5.33389	9.61316e-08	2.22041e-06
KHDRBS3	19.8137	2.77897	0.52108	5.33309	9.65565e-08	2.22763e-06
NOD2	4.44662	-2.71969	0.510064	-5.33205	9.711e-08	2.23781e-06
SCG2	25.2576	6.7836	1.27313	5.32829	9.91423e-08	2.28199e-06
UBB	1022.93	1.03151	0.193619	5.3275	9.95748e-08	2.28714e-06
SAR1B	28.6094	-1.07089	0.201012	-5.32746	9.95959e-08	2.28714e-06
MBOAT2	40.5264	-1.35862	0.25513	-5.32521	1.00836e-07	2.31295e-06
LYPD3	178.818	-3.52844	0.663118	-5.32098	1.03209e-07	2.36466e-06
KLK10	61.0175	-3.54826	0.666983	-5.31986	1.03845e-07	2.37648e-06
CLDN17	5.52138	-3.91208	0.73639	-5.31251	1.08125e-07	2.47159e-06
RIN1	7.33991	-1.97263	0.371631	-5.30804	1.1081e-07	2.53006e-06
PATZ1	15.6147	1.62067	0.3055	5.30498	1.12685e-07	2.56992e-06
MMP24	3.64142	5.09338	0.960495	5.30287	1.13994e-07	2.59678e-06
SHOX2	3.71564	5.12096	0.966225	5.29996	1.15825e-07	2.63549e-06
CLSPN	9.08505	3.53704	0.667425	5.29953	1.16102e-07	2.63878e-06
SYT5	6.39787	5.89945	1.11371	5.29711	1.17651e-07	2.67092e-06
RNF223	6.02198	-3.61431	0.682347	-5.29688	1.17795e-07	2.67115e-06
GPR15	5.38452	-2.89279	0.54633	-5.29494	1.19055e-07	2.69665e-06
TRPS1	6.63638	-2.09341	0.39548	-5.29334	1.20103e-07	2.71728e-06
ECM1	294.139	-3.30621	0.62488	-5.29095	1.21684e-07	2.74993e-06
VAV2	18.5286	2.1794	0.412031	5.28941	1.22713e-07	2.77003e-06
PLEC	30.6756	-1.15542	0.218477	-5.28853	1.23302e-07	2.78016e-06
PPM1E	3.50181	5.03004	0.95121	5.28805	1.23629e-07	2.78438e-06
PHF21B	3.73448	5.12375	0.969012	5.2876	1.23932e-07	2.78805e-06
MXD3	38.64	2.05514	0.38881	5.28573	1.25206e-07	2.81353e-06
SH3BP4	22.0992	2.44281	0.462236	5.28477	1.25863e-07	2.82511e-06
RIT1	20.6586	-1.11623	0.211302	-5.28264	1.27333e-07	2.85482e-06
A2ML1	128.304	-4.31956	0.817721	-5.28244	1.27474e-07	2.85482e-06
ANXA9	7.28225	-2.57417	0.487461	-5.28076	1.28647e-07	2.87785e-06
HSPA4L	7.59984	-1.87077	0.354325	-5.27982	1.29313e-07	2.88949e-06
HID1	15.8445	2.02047	0.382914	5.27657	1.31626e-07	2.93788e-06
NUCKS1	74.3547	1.0794	0.204626	5.275	1.32758e-07	2.95982e-06
CCDC34	15.1163	2.19466	0.416178	5.27336	1.3395e-07	2.98304e-06
LGALS7B	562.225	-3.5113	0.666115	-5.2713	1.35458e-07	3.01326e-06
KRT8	98.0371	2.37758	0.451201	5.26945	1.36837e-07	3.04053e-06
CCDC28B	9.34363	2.07683	0.394512	5.26429	1.4073e-07	3.12355e-06
C10orf99	58.3658	-3.93388	0.747404	-5.26339	1.41425e-07	3.13547e-06
DVL3	43.87	1.06701	0.202746	5.26281	1.41869e-07	3.14182e-06
IMMP1L	37.9912	1.85625	0.352791	5.26162	1.42789e-07	3.15866e-06
ARL1	40.6719	-0.781913	0.148623	-5.26106	1.4323e-07	3.1649e-06
GNAO1	10.4342	2.28012	0.433458	5.2603	1.43821e-07	3.17444e-06
GYS2	2.66804	-4.37438	0.832332	-5.25557	1.47568e-07	3.25354e-06
PRTFDC1	10.4259	2.02215	0.384855	5.25431	1.48582e-07	3.27225e-06
E2F7	7.70691	3.62896	0.690745	5.25369	1.49085e-07	3.2797e-06
RP11-34P13.13	11.5521	-1.59481	0.303602	-5.25294	1.49688e-07	3.28933e-06
EML3	35.8931	-1.18286	0.225285	-5.25048	1.51704e-07	3.32996e-06
ACAA1	43.9276	-1.17409	0.22375	-5.24733	1.54317e-07	3.38358e-06
MAGED4	8.37381	3.41202	0.650379	5.24621	1.55261e-07	3.40005e-06
SLC28A3	1.73787	-4.46562	0.851238	-5.24603	1.5541e-07	3.40005e-06
RAB39A	2.44185	4.51967	0.861631	5.24549	1.55871e-07	3.40638e-06
RPL27	1694.35	-0.848409	0.161766	-5.24465	1.56577e-07	3.41806e-06
GPSM1	10.6293	1.85952	0.354757	5.24167	1.59132e-07	3.47002e-06
TBC1D10A	17.7703	-1.24469	0.237548	-5.23974	1.60804e-07	3.50264e-06
BHLHE40	74.9695	-1.94538	0.371519	-5.23629	1.63836e-07	3.56477e-06
BRSK2	5.5157	3.53798	0.675911	5.23438	1.65539e-07	3.5979e-06
RAB5A	26.8413	-0.944246	0.180422	-5.23353	1.66306e-07	3.61062e-06
PRSS27	155.654	-3.33895	0.638033	-5.2332	1.666e-07	3.61305e-06
CBX1	45.8627	1.19374	0.228196	5.2312	1.68415e-07	3.64844e-06
DAP	49.1731	1.56713	0.299703	5.22896	1.70469e-07	3.68892e-06
ECHDC2	107.824	-1.10302	0.210966	-5.22844	1.70946e-07	3.69522e-06
SCP2	103.56	-1.05573	0.201972	-5.22713	1.72165e-07	3.71752e-06
ILF3	125.052	1.08956	0.208612	5.22289	1.76156e-07	3.79959e-06
RANBP9	35.8728	-0.963201	0.184434	-5.22249	1.76537e-07	3.80368e-06
C2orf54	53.2042	-3.5301	0.676102	-5.22125	1.77716e-07	3.82494e-06
TGM1	123.266	-3.47388	0.665361	-5.22105	1.77914e-07	3.82506e-06
GIPC1	100.666	-1.72899	0.331373	-5.21766	1.81201e-07	3.89151e-06
MYEOV	11.1718	-2.9226	0.560318	-5.21596	1.82871e-07	3.92314e-06
RBBP4	115.039	1.88484	0.361413	5.21518	1.83638e-07	3.93536e-06
STMN2	10.5253	5.87611	1.12749	5.21167	1.87145e-07	4.00618e-06
VAMP8	110.036	-2.02545	0.389007	-5.20672	1.92207e-07	4.11014e-06
WNK4	5.0851	-3.46216	0.665047	-5.20588	1.93076e-07	4.12427e-06
TFDP1	59.0101	1.33921	0.257419	5.20245	1.96679e-07	4.19673e-06
TINCR	4.71581	-2.45513	0.472149	-5.19991	1.9939e-07	4.25002e-06
CNTROB	26.5012	1.22117	0.234998	5.19649	2.03085e-07	4.32414e-06
B3GNT3	6.08033	-3.45493	0.665071	-5.19483	2.04912e-07	4.35449e-06
PRSS3	28.1511	-3.37818	0.650301	-5.19479	2.04948e-07	4.35449e-06
MIR7-3HG	4.96876	5.53618	1.06627	5.19211	2.07923e-07	4.41299e-06
TOP3A	17.3636	1.41562	0.272733	5.19049	2.09741e-07	4.44683e-06
AREG	13.7034	-2.4848	0.478763	-5.19004	2.10253e-07	4.45293e-06
WNT5A	13.4699	-1.86726	0.359861	-5.18884	2.11604e-07	4.47678e-06
PSRC1	17.7772	2.25267	0.4342	5.18811	2.1244e-07	4.48968e-06
CDCA7L	24.2551	1.94901	0.376256	5.18001	2.2187e-07	4.684e-06
IL1RN	339.222	-3.33452	0.64392	-5.17848	2.23702e-07	4.71767e-06
CCNE1	9.18229	2.5242	0.487578	5.17703	2.25449e-07	4.74948e-06
ASCL1	85.4129	7.03873	1.35971	5.17664	2.2592e-07	4.75437e-06
RAD51AP1	14.092	2.22023	0.428954	5.17593	2.26782e-07	4.76746e-06
KIF23	14.1673	2.04226	0.394714	5.17402	2.29112e-07	4.81135e-06
AC012146.7	13.7427	2.65523	0.513256	5.1733	2.29997e-07	4.82484e-06
ARL4D	17.8485	-1.99457	0.385725	-5.17096	2.3289e-07	4.88039e-06
ETFDH	19.6819	-1.30169	0.251759	-5.17038	2.33619e-07	4.89051e-06
WDR62	7.26842	3.3599	0.649905	5.16983	2.34308e-07	4.89977e-06
ARRDC1	35.037	-0.804073	0.155646	-5.16605	2.39091e-07	4.99349e-06
HCFC1	18.4588	1.18632	0.229644	5.16589	2.39292e-07	4.99349e-06
RP11-34P13.15	16.8908	-1.50998	0.292342	-5.16513	2.4027e-07	5.00702e-06
RPL39P3	588.613	-0.733658	0.142044	-5.165	2.40444e-07	5.00702e-06
DONSON	18.3956	1.67373	0.324266	5.16159	2.44857e-07	5.09359e-06
MAGEF1	34.5533	1.60008	0.310063	5.1605	2.46291e-07	5.11807e-06
MDFI	13.674	-1.63112	0.316104	-5.16006	2.46871e-07	5.12476e-06
RP11-757O6.6	2.25296	-4.12382	0.79942	-5.15851	2.48921e-07	5.16193e-06
ZDHHC5	26.6519	-0.943507	0.182921	-5.15799	2.49616e-07	5.17096e-06
CH17-360D5.3	1.98613	-4.29872	0.833518	-5.15733	2.50502e-07	5.18391e-06
TICAM1	12.034	-1.66433	0.322788	-5.15612	2.52118e-07	5.21192e-06
RP4-568C11.4	6.08202	-2.33389	0.452886	-5.15337	2.55842e-07	5.28341e-06
PLRG1	42.5113	-0.734045	0.142464	-5.15249	2.57055e-07	5.30296e-06
RREB1	9.73358	-1.46946	0.285223	-5.15197	2.57767e-07	5.31213e-06
FGF11	6.09039	-2.05112	0.398192	-5.15108	2.58988e-07	5.33178e-06
HIST1H2AC	21.8981	-1.4584	0.283185	-5.14998	2.60512e-07	5.35368e-06
RP11-618K13.2	5.87633	3.00351	0.583215	5.14993	2.6059e-07	5.35368e-06
CCDC189	13.75	2.80769	0.545317	5.14872	2.62271e-07	5.38264e-06
MGLL	42.3617	-2.01819	0.392041	-5.1479	2.63424e-07	5.40074e-06
KDM1A	37.2227	1.26088	0.244943	5.14765	2.63769e-07	5.40224e-06
REEP4	25.9524	-1.09268	0.212284	-5.14726	2.6432e-07	5.40795e-06
AGA	15.1377	-1.3628	0.264831	-5.14592	2.66212e-07	5.44107e-06
PCYOX1	19.8516	-1.26136	0.245187	-5.14448	2.68264e-07	5.47738e-06
B3GAT3	28.594	1.16092	0.225759	5.1423	2.71401e-07	5.53575e-06
IL17RE	6.50676	-1.98357	0.386084	-5.13765	2.78189e-07	5.6684e-06
MCM6	20.1188	1.48056	0.288268	5.13605	2.80577e-07	5.71042e-06
DTYMK	31.5732	1.79247	0.349009	5.13588	2.80826e-07	5.71042e-06
MLF1	14.5987	2.09356	0.408044	5.13073	2.8862e-07	5.86291e-06
DLK1	38.9512	5.71789	1.1158	5.12448	2.9836e-07	6.05015e-06
FBXO43	2.96506	4.79893	0.936481	5.12443	2.98446e-07	6.05015e-06
TAX1BP1	70.7272	-1.1235	0.219269	-5.12383	2.99394e-07	6.06319e-06
PIDD1	23.3954	1.37952	0.269381	5.12109	3.03774e-07	6.14562e-06
CKB	348.251	1.73016	0.337961	5.1194	3.06505e-07	6.19458e-06
RAD51C	25.8064	1.1786	0.230237	5.11907	3.0704e-07	6.19909e-06
LYNX1	169.248	-3.34982	0.654693	-5.11662	3.1106e-07	6.27388e-06
ANXA3	32.3782	-2.54087	0.496642	-5.11609	3.11927e-07	6.28499e-06
BUB1	10.9867	2.17486	0.425133	5.11571	3.12568e-07	6.29153e-06
CDC42SE1	63.6665	-0.925362	0.180896	-5.11543	3.13031e-07	6.29448e-06
CDC25C	6.12263	3.08405	0.603053	5.11407	3.15289e-07	6.33348e-06
FAM92A1	19.1789	1.77312	0.346755	5.11348	3.16286e-07	6.34709e-06
CYSRT1	75.3832	-3.42776	0.670669	-5.11095	3.20536e-07	6.42591e-06
DBN1	42.7256	1.7354	0.339805	5.10704	3.27247e-07	6.55383e-06
MEX3A	5.90344	3.94581	0.773055	5.10418	3.32224e-07	6.64681e-06
CD58	16.2166	-1.39835	0.27404	-5.10272	3.34815e-07	6.69192e-06
FABP5	1092.53	-2.20304	0.431811	-5.10186	3.3633e-07	6.71546e-06
ARL6IP1	127.023	1.50825	0.295962	5.09608	3.46766e-07	6.9169e-06
CLDN8	1.86183	-4.56501	0.896144	-5.09407	3.50466e-07	6.98369e-06
LINC01002	58.9874	-1.62688	0.319505	-5.09186	3.54565e-07	7.05829e-06
FAM105A	20.9431	2.69777	0.530219	5.08803	3.618e-07	7.19513e-06
FETUB	2.73806	-4.42493	0.86976	-5.08752	3.6277e-07	7.20719e-06
ACOX1	14.5019	-1.28724	0.253134	-5.08521	3.67213e-07	7.28819e-06
RAB3IP	21.0574	2.22356	0.437529	5.08208	3.73319e-07	7.40199e-06
PHTF1	9.88028	1.99656	0.392889	5.08174	3.73988e-07	7.40788e-06
AHNAK	136.853	-2.50086	0.492667	-5.07617	3.85117e-07	7.62071e-06
DTL	7.91958	2.6778	0.527544	5.07597	3.85519e-07	7.62109e-06
LRP10	44.1205	-1.41813	0.279415	-5.07534	3.86809e-07	7.63899e-06
MAP1B	13.7512	1.89794	0.374026	5.07436	3.88807e-07	7.67083e-06
DNAJC12	13.5367	4.30454	0.848715	5.07183	3.94e-07	7.76558e-06
C21orf58	10.4838	2.29093	0.451954	5.06895	4.00021e-07	7.86272e-06
NDC80	13.1064	2.09271	0.41285	5.06894	4.00032e-07	7.86272e-06
NPR3	4.64998	-2.68918	0.530544	-5.06872	4.00497e-07	7.86272e-06
KCNJ15	4.24013	-2.64424	0.521678	-5.06872	4.0051e-07	7.86272e-06
TMEM230	64.8075	0.954084	0.188346	5.06561	4.07104e-07	7.98429e-06
DROSHA	37.3899	1.65917	0.327729	5.06261	4.1355e-07	8.10274e-06
PPP1CB	112.6	-1.1534	0.227897	-5.06105	4.1695e-07	8.1613e-06
RNFT2	3.05287	4.83044	0.954637	5.05998	4.19304e-07	8.1993e-06
CLPTM1L	71.9157	1.78013	0.351988	5.05734	4.25134e-07	8.30514e-06
TACC3	40.7149	2.30215	0.455265	5.05672	4.26525e-07	8.32415e-06
KIF19	6.75736	3.6287	0.718093	5.05324	4.34378e-07	8.4691e-06
RP4-651E10.4	1.87161	-4.20553	0.83264	-5.05084	4.39883e-07	8.56802e-06
MAB21L3	1.9582	-4.25676	0.843057	-5.04919	4.43686e-07	8.63365e-06
RPLP0	1760.9	-1.04448	0.206896	-5.04835	4.45649e-07	8.66337e-06
UBE2Q2P2	15.2041	-1.79499	0.35566	-5.04691	4.49011e-07	8.71558e-06
MTND4P20	1.86612	-4.20322	0.832845	-5.04683	4.49211e-07	8.71558e-06
MSI1	5.05164	5.17398	1.02549	5.04537	4.52635e-07	8.77344e-06
LINC01269	3.37169	-3.67888	0.730258	-5.03778	4.7096e-07	9.11974e-06
NME2	351.819	-0.844645	0.167691	-5.03691	4.73115e-07	9.15256e-06
SYN1	2.52045	4.55637	0.904657	5.03657	4.73942e-07	9.15966e-06
RIPPLY2	4.5656	4.27	0.84817	5.03437	4.79425e-07	9.25662e-06
BCO2	6.19753	-1.95836	0.389123	-5.03274	4.83508e-07	9.32641e-06
GADD45G	32.0971	2.25663	0.448448	5.0321	4.85143e-07	9.34887e-06
PLA2G4A	4.59166	-2.40201	0.477437	-5.03104	4.87825e-07	9.39146e-06
C15orf52	20.6983	-2.54354	0.505774	-5.029	4.93036e-07	9.4826e-06
YPEL1	5.74403	2.64891	0.526894	5.02741	4.97154e-07	9.55257e-06
GOLPH3L	18.7356	-1.04015	0.206907	-5.02716	4.97804e-07	9.55581e-06
ZNF770	13.1384	-1.31273	0.26119	-5.02594	5.00963e-07	9.60719e-06
NPTXR	5.93008	2.70659	0.538648	5.02478	5.03999e-07	9.65609e-06
2019-09-10	40.8516	-1.70816	0.339995	-5.02408	5.0584e-07	9.68204e-06
SBK1	6.902	4.51635	0.899331	5.0219	5.11636e-07	9.78357e-06
PRKDC	72.7451	1.57216	0.3131	5.02128	5.13277e-07	9.79713e-06
KIAA1456	14.0708	3.6903	0.734935	5.02126	5.13331e-07	9.79713e-06
NKX2-1	14.1812	6.67702	1.33006	5.0201	5.16452e-07	9.84725e-06
CCNB2	21.0326	2.21964	0.442468	5.0165	5.26209e-07	1.00237e-05
TCERG1L	4.54888	5.40686	1.07797	5.01578	5.28196e-07	1.00519e-05
LY6G6C	5.64563	-4.49105	0.895652	-5.01429	5.32308e-07	1.01205e-05
AQP3	352.505	-3.57925	0.714152	-5.01189	5.38975e-07	1.02374e-05
DCAF7	25.365	1.26773	0.253015	5.01048	5.42937e-07	1.03028e-05
ARVCF	12.9315	1.92552	0.384334	5.01002	5.44238e-07	1.03177e-05
LPAR5	4.52435	-2.46373	0.491955	-5.00804	5.49872e-07	1.04063e-05
FOXD3-AS1	4.76522	4.34344	0.867298	5.00801	5.49957e-07	1.04063e-05
AC074286.1	3.95943	-2.69468	0.538499	-5.00405	5.61385e-07	1.06124e-05
MCM5	27.8607	1.45477	0.290826	5.00219	5.66815e-07	1.07049e-05
RP11-546D6.3	9.15615	2.27172	0.454243	5.00112	5.69984e-07	1.07545e-05
DNASE1L3	15.4866	-2.32695	0.465329	-5.00066	5.7134e-07	1.07699e-05
NCAPD2	22.2938	1.43857	0.287819	4.99816	5.78802e-07	1.08959e-05
POF1B	11.6265	-2.40087	0.480361	-4.99805	5.79119e-07	1.08959e-05
ZNF711	13.1235	2.66276	0.53386	4.98774	6.10888e-07	1.14827e-05
WDR76	9.41577	2.09809	0.420813	4.98579	6.17083e-07	1.15882e-05
CD1A	3.63368	-3.79124	0.760653	-4.98419	6.22225e-07	1.16738e-05
BRICD5	9.97233	1.88686	0.37897	4.97892	6.39406e-07	1.19758e-05
MSI2	23.6126	1.48653	0.298567	4.97888	6.39528e-07	1.19758e-05
NRBP1	59.1726	-0.901312	0.181221	-4.97355	6.57365e-07	1.22982e-05
MUC20	15.375	-1.71047	0.344066	-4.97136	6.64861e-07	1.24268e-05
ACLY	24.5957	1.12622	0.226661	4.96876	6.73832e-07	1.25826e-05
HPRT1	27.4076	1.22915	0.247492	4.96641	6.82034e-07	1.27238e-05
NCAPH2	42.5229	1.44419	0.29091	4.9644	6.89137e-07	1.28443e-05
DNAH14	7.06893	2.73174	0.55032	4.96392	6.90858e-07	1.28643e-05
GJC1	8.60288	2.01165	0.405315	4.96319	6.93459e-07	1.29007e-05
FOXN4	2.83934	4.73324	0.953738	4.96283	6.94723e-07	1.29121e-05
ATP6V1G2-DDX39B	14.2412	2.14534	0.432355	4.96199	6.97729e-07	1.29559e-05
SCG3	10.5376	6.24727	1.25911	4.96164	6.98995e-07	1.29673e-05
GAP43	3.2662	4.93788	0.99526	4.9614	6.99866e-07	1.29713e-05
COCH	8.78583	2.84649	0.573905	4.95987	7.05415e-07	1.3062e-05
SLC12A6	19.3461	-1.19479	0.240952	-4.9586	7.10016e-07	1.3135e-05
S100A12	32.4171	-2.74374	0.553485	-4.9572	7.15163e-07	1.32179e-05
FANCI	22.6617	1.75696	0.354557	4.95538	7.219e-07	1.333e-05
RASAL1	16.2708	-2.00872	0.405382	-4.95513	7.22825e-07	1.33347e-05
TLR5	4.56907	-2.39696	0.484276	-4.94957	7.43782e-07	1.3697e-05
CALML3-AS1	3.37337	-3.43021	0.693034	-4.94955	7.43843e-07	1.3697e-05
WASF1	12.8352	2.10633	0.425606	4.94902	7.459e-07	1.37222e-05
CCDC120	10.9834	-1.48029	0.299138	-4.9485	7.47865e-07	1.37457e-05
NDST1	21.8509	-1.07133	0.216506	-4.94825	7.48824e-07	1.37506e-05
BCAP31P1	4.0614	-3.41291	0.690237	-4.94454	7.63228e-07	1.40021e-05
RNF225	2.97691	-3.83457	0.775593	-4.94405	7.65158e-07	1.40246e-05
CECR2	2.44602	4.52541	0.915396	4.94367	7.66664e-07	1.40335e-05
CUEDC2	38.6467	1.13696	0.229987	4.94357	7.67054e-07	1.40335e-05
MCM4	59.609	2.05428	0.41577	4.9409	7.7761e-07	1.4203e-05
RTBDN	2.90339	4.76277	0.963954	4.94087	7.77748e-07	1.4203e-05
AIMP1	28.5009	-0.827786	0.167633	-4.93809	7.88907e-07	1.43936e-05
DNAJC6	4.87524	4.75133	0.962343	4.93725	7.92323e-07	1.44427e-05
CBS	9.51849	3.31843	0.672193	4.93672	7.94474e-07	1.44686e-05
KLK6	26.7357	-3.75359	0.760501	-4.93567	7.98755e-07	1.45332e-05
PXMP2	25.0655	1.80581	0.365889	4.93541	7.99814e-07	1.45392e-05
CBR3	25.7605	-2.29422	0.464892	-4.93494	8.01743e-07	1.45507e-05
EEF1A2	21.1389	4.01108	0.812799	4.9349	8.01909e-07	1.45507e-05
MAPK8IP2	5.69972	3.59126	0.728024	4.93289	8.1022e-07	1.46881e-05
PRPF8	83.5509	0.840151	0.17035	4.9319	8.14323e-07	1.47472e-05
CP	8.52304	-2.28942	0.46422	-4.93175	8.14962e-07	1.47472e-05
PHLDA1	25.374	-1.49829	0.304058	-4.92764	8.32282e-07	1.50469e-05
CLDN1	13.9176	-2.468	0.500941	-4.92673	8.36184e-07	1.51037e-05
C5orf66	7.95741	-1.65532	0.336106	-4.92501	8.43565e-07	1.52232e-05
GOLGA6L9	12.0203	-1.60828	0.326668	-4.9233	8.5098e-07	1.53431e-05
PTTG1	118.139	1.68933	0.343291	4.92098	8.61126e-07	1.5512e-05
AC024592.9	1.83934	-4.1586	0.845286	-4.91975	8.66545e-07	1.55841e-05
PLBD1	21.1971	-1.92519	0.391322	-4.91972	8.66696e-07	1.55841e-05
UBE2G1	33.2269	-0.794714	0.161556	-4.91914	8.69263e-07	1.56161e-05
EREG	3.54332	-3.03396	0.616808	-4.91881	8.70719e-07	1.56281e-05
LMO7	76.1645	-1.59769	0.324887	-4.91768	8.75763e-07	1.56919e-05
FUZ	18.5458	1.77624	0.361196	4.91766	8.75849e-07	1.56919e-05
EHMT2	31.2039	0.954481	0.194123	4.91688	8.79349e-07	1.57404e-05
C6orf132	52.998	-2.90656	0.591478	-4.91406	8.92097e-07	1.59543e-05
MUTYH	21.5854	1.26331	0.257252	4.91078	9.07154e-07	1.62065e-05
RTN2	12.6252	2.06633	0.420787	4.91063	9.07832e-07	1.62065e-05
HPCAL1	23.8696	1.69738	0.345671	4.91038	9.08999e-07	1.62128e-05
MS4A2	5.16223	-2.81933	0.574404	-4.90827	9.18832e-07	1.63735e-05
FANCL	27.0171	1.61443	0.328941	4.90797	9.20254e-07	1.63842e-05
CHRM4	2.34124	4.45447	0.907705	4.9074	9.22929e-07	1.64171e-05
TFAP2C	6.92288	-1.84084	0.375181	-4.90654	9.26987e-07	1.64745e-05
FAM19A5	5.59546	4.55919	0.929391	4.90557	9.31571e-07	1.65412e-05
HDHD3	16.326	-1.14658	0.233851	-4.90304	9.43668e-07	1.67411e-05
COL6A5	2.14418	-4.03546	0.82362	-4.89966	9.60005e-07	1.70157e-05
SSBP1	94.8852	-0.659121	0.134544	-4.89894	9.63571e-07	1.70485e-05
MAGED2	101.761	1.37519	0.280718	4.89883	9.64083e-07	1.70485e-05
LINC00403	7.52012	5.75825	1.17545	4.89876	9.64427e-07	1.70485e-05
GINS2	8.21499	2.32566	0.474764	4.89856	9.654e-07	1.70505e-05
EFR3B	2.45298	4.52777	0.924431	4.8979	9.68653e-07	1.70852e-05
C10orf35	15.7525	2.83527	0.578885	4.89781	9.69083e-07	1.70852e-05
CEP170	26.6374	1.73545	0.354529	4.89508	9.82678e-07	1.73096e-05
BZW1	90.2918	-0.77284	0.15791	-4.8942	9.87087e-07	1.73719e-05
HNRNPA1P33	2.29245	-4.15679	0.849467	-4.8934	9.91078e-07	1.74267e-05
LAPTM4B	62.3937	1.60169	0.327566	4.88966	1.0101e-06	1.77455e-05
NANOS1	6.43958	4.06289	0.831057	4.88882	1.01441e-06	1.7799e-05
ATCAY	2.71775	4.65919	0.95305	4.88872	1.01494e-06	1.7799e-05
EBF4	14.7279	1.77463	0.363042	4.88823	1.01749e-06	1.7828e-05
HSPA4	36.2706	-0.773086	0.158231	-4.88581	1.03003e-06	1.80319e-05
CYP2J2	4.52546	-2.50823	0.513495	-4.88463	1.03624e-06	1.81246e-05
AVPI1	12.2779	-2.10137	0.430251	-4.88404	1.03933e-06	1.81498e-05
HSPB1	852.942	-1.95929	0.401165	-4.88401	1.0395e-06	1.81498e-05
DLGAP5	10.4158	2.14681	0.439602	4.88354	1.04199e-06	1.81753e-05
RNF207	9.26872	-2.20406	0.451338	-4.88339	1.04279e-06	1.81753e-05
RIMKLA	4.2672	5.315	1.08862	4.8823	1.04854e-06	1.82594e-05
TOX	9.2057	2.71792	0.556723	4.88199	1.05019e-06	1.82722e-05
KCNH3	6.436	5.15312	1.05558	4.88177	1.05137e-06	1.82768e-05
GAS2L3	8.93214	2.57442	0.527597	4.87952	1.06344e-06	1.84705e-05
GNAZ	6.54375	2.14337	0.439527	4.87654	1.07961e-06	1.87349e-05
MAPKBP1	14.1248	-1.21646	0.249568	-4.87425	1.09222e-06	1.89373e-05
GPR173	5.60212	3.13915	0.64435	4.87181	1.10582e-06	1.91563e-05
RPS29	3448.29	-0.998186	0.204932	-4.87082	1.11134e-06	1.92136e-05
UBE2E3	48.2645	1.14366	0.234798	4.87081	1.11142e-06	1.92136e-05
BANF1	92.7565	1.13994	0.234045	4.8706	1.11259e-06	1.92136e-05
NET1	40.4158	-1.27707	0.262204	-4.87053	1.11299e-06	1.92136e-05
CCBL2	17.5497	-1.13965	0.234004	-4.87024	1.11463e-06	1.92252e-05
PITX1	163.58	-3.29898	0.677606	-4.86858	1.12401e-06	1.93701e-05
PLIN3	40.235	-1.85582	0.381257	-4.86765	1.12935e-06	1.94453e-05
KNSTRN	18.1789	1.9993	0.41083	4.86648	1.13602e-06	1.95387e-05
DOK4	10.7297	-1.40841	0.289419	-4.86636	1.13674e-06	1.95387e-05
SRPK3	7.72024	3.43835	0.70659	4.86611	1.13814e-06	1.95459e-05
CHTF18	23.1376	1.64859	0.339074	4.86204	1.16182e-06	1.99354e-05
SFTA2	22.0168	-3.79628	0.780947	-4.86112	1.16723e-06	2.00069e-05
TRIM29	221.327	-3.39646	0.698717	-4.86099	1.168e-06	2.00069e-05
A1BG	22.1468	1.6712	0.343848	4.86029	1.17213e-06	2.00604e-05
CRYBA2	4.21202	4.14714	0.853358	4.85979	1.1751e-06	2.0094e-05
SERPINB2	62.1917	-3.52179	0.725278	-4.85578	1.19914e-06	2.04873e-05
OTOP3	3.47692	-3.1921	0.657579	-4.85432	1.208e-06	2.0621e-05
IL1RAP	5.62825	-2.02383	0.417065	-4.85256	1.21877e-06	2.07815e-05
HAUS5	18.4148	1.831	0.377335	4.85244	1.21949e-06	2.07815e-05
FZD10	3.37365	-3.16101	0.651498	-4.85191	1.2228e-06	2.082e-05
CCHCR1	20.7381	1.53839	0.31712	4.85113	1.22759e-06	2.08837e-05
SIRT7	33.295	-1.06915	0.220436	-4.85017	1.23358e-06	2.09534e-05
S100A10	378.234	-2.24103	0.462055	-4.85013	1.23379e-06	2.09534e-05
CDKN2D	27.0799	2.32577	0.479648	4.8489	1.24148e-06	2.10595e-05
GHRH	71.7003	6.96973	1.43742	4.84879	1.24216e-06	2.10595e-05
SMAD9	16.3746	3.37321	0.695914	4.84716	1.25238e-06	2.12148e-05
DUOX2	6.24857	-3.28514	0.677823	-4.84661	1.25591e-06	2.12565e-05
DHPS	64.7973	1.15343	0.238115	4.84401	1.27247e-06	2.15112e-05
EHBP1	21.2261	-1.08325	0.223632	-4.8439	1.27313e-06	2.15112e-05
SH3BP1	13.9111	-1.51177	0.312259	-4.8414	1.2893e-06	2.1766e-05
HNRNPUL1	84.91	0.975389	0.201478	4.84117	1.2908e-06	2.17727e-05
RP11-783K16.5	13.4046	-2.65027	0.547738	-4.83858	1.30768e-06	2.20388e-05
ZDHHC3	29.0911	-0.958249	0.198175	-4.83536	1.32905e-06	2.23762e-05
FGF12	6.46631	3.56516	0.737331	4.83523	1.32995e-06	2.23762e-05
DNMT1	54.2233	1.53913	0.318411	4.83378	1.33965e-06	2.25204e-05
EEF1G	859.001	-0.673069	0.139291	-4.83212	1.35087e-06	2.26858e-05
DHX9	75.4502	0.624808	0.129307	4.83199	1.35177e-06	2.26858e-05
CTTN	93.4203	-0.716309	0.148314	-4.82969	1.36748e-06	2.29301e-05
ARHGEF39	7.56305	2.49129	0.516219	4.82603	1.39281e-06	2.33351e-05
ATAD2	22.7934	2.23407	0.46318	4.82334	1.41172e-06	2.3632e-05
RIBC2	8.55089	3.99282	0.827967	4.82244	1.41813e-06	2.37193e-05
SFN	333.983	-3.15799	0.65509	-4.82071	1.43051e-06	2.38959e-05
H2AFY2	19.2549	1.62897	0.337916	4.82063	1.43109e-06	2.38959e-05
DLX6	4.86429	5.50265	1.14199	4.81845	1.44677e-06	2.41375e-05
SCN3A	16.1936	4.74685	0.985176	4.81827	1.44806e-06	2.41387e-05
UCHL3	35.535	-0.934682	0.194	-4.81793	1.45052e-06	2.41595e-05
SVBP	31.9044	1.58763	0.329549	4.81757	1.45318e-06	2.41835e-05
TRIM9	8.80631	3.83115	0.795314	4.81716	1.45618e-06	2.42133e-05
BLVRB	114.406	-2.00915	0.417122	-4.8167	1.45954e-06	2.42488e-05
GDAP1	11.0327	2.06334	0.428426	4.8161	1.46391e-06	2.43011e-05
RPN1	91.6917	0.874331	0.181567	4.81546	1.46859e-06	2.43584e-05
GCOM1	3.27766	-2.91925	0.606626	-4.81227	1.49224e-06	2.47301e-05
MYL6B	64.0228	1.28371	0.266781	4.81184	1.4955e-06	2.47635e-05
CAMK2B	7.45617	3.77919	0.785568	4.81078	1.50342e-06	2.4874e-05
MTHFD2	59.7231	2.29321	0.477049	4.80708	1.53148e-06	2.53171e-05
MALT1	12.2791	-1.19566	0.248745	-4.80676	1.53396e-06	2.53371e-05
RP11-195F19.5	9.01849	1.8859	0.392567	4.80402	1.55512e-06	2.56653e-05
PAX6	4.09857	5.25387	1.09412	4.8019	1.57171e-06	2.59176e-05
RP11-1C8.7	2.97209	4.79881	0.999513	4.80115	1.57754e-06	2.59922e-05
H3F3A	617.161	0.722989	0.150611	4.80036	1.58379e-06	2.60735e-05
PORCN	15.0832	-1.58172	0.329517	-4.8001	1.58583e-06	2.60856e-05
MCC	6.04584	-1.89458	0.394757	-4.79935	1.59179e-06	2.61619e-05
ILF2	111.869	0.962438	0.200554	4.79891	1.59535e-06	2.61987e-05
RNF39	5.38659	-2.331	0.48578	-4.79847	1.5988e-06	2.62338e-05
NOTCH3	26.0931	-1.42036	0.296109	-4.79674	1.61268e-06	2.64397e-05
ATP10D	8.94993	-1.52546	0.318053	-4.79623	1.61678e-06	2.64851e-05
FOXD2-AS1	2.87523	4.35603	0.908433	4.7951	1.62596e-06	2.66136e-05
SYTL1	61.0117	-1.89197	0.394607	-4.79456	1.63033e-06	2.66631e-05
FAM157C	7.06762	-1.9208	0.400767	-4.79279	1.64474e-06	2.68767e-05
SF3A2	39.4663	1.27757	0.266602	4.79206	1.65079e-06	2.69534e-05
PELI1	20.7646	-1.24245	0.25938	-4.79009	1.66707e-06	2.7197e-05
CPT1C	11.8163	2.28937	0.477969	4.78979	1.6696e-06	2.72108e-05
CADM1	28.4811	2.18056	0.455275	4.78955	1.67153e-06	2.72108e-05
ING1	13.8237	1.53915	0.32136	4.78949	1.67203e-06	2.72108e-05
TMEM80	25.9868	-0.90891	0.189898	-4.78631	1.69874e-06	2.7623e-05
SH3YL1	31.5704	-1.10497	0.230926	-4.78496	1.71018e-06	2.77863e-05
RP11-34P13.16	16.8568	-2.15727	0.450938	-4.78396	1.71873e-06	2.79023e-05
NDRG1	134.133	-1.14835	0.240088	-4.78302	1.72677e-06	2.80101e-05
ATP5G3	205.67	-0.817134	0.170892	-4.78157	1.73927e-06	2.81898e-05
LY6D	600.692	-4.12345	0.862525	-4.78067	1.7471e-06	2.82936e-05
MAPK6	17.152	-1.2402	0.259463	-4.77988	1.75401e-06	2.83823e-05
SRSF12	2.51164	4.16918	0.872418	4.77888	1.76274e-06	2.85005e-05
CDC6	8.75725	2.36091	0.494353	4.77576	1.79034e-06	2.89232e-05
RPL13	2032.44	-1.09276	0.228826	-4.77552	1.79244e-06	2.89336e-05
IFT122	14.0845	1.65964	0.34776	4.77238	1.82058e-06	2.93641e-05
DSP	140.394	-2.53818	0.531929	-4.77165	1.82719e-06	2.94467e-05
KCNMB2	6.43527	4.07734	0.854632	4.77087	1.8343e-06	2.95374e-05
LSM14B	28.2661	1.2315	0.258155	4.77038	1.83875e-06	2.95852e-05
USO1	24.7629	-0.930817	0.19516	-4.7695	1.84684e-06	2.96912e-05
ELK1	17.4946	1.44835	0.303725	4.76863	1.8548e-06	2.97881e-05
CDK4	86.5758	1.3792	0.289239	4.76839	1.85705e-06	2.97881e-05
GKAP1	10.2169	2.59247	0.543681	4.76836	1.85736e-06	2.97881e-05
IMPA2	62.4268	-1.38073	0.289846	-4.76368	1.90092e-06	3.04622e-05
PGLYRP4	2.60044	-3.97478	0.834543	-4.76283	1.909e-06	3.05671e-05
SHC2	22.5888	2.44448	0.513303	4.76226	1.91433e-06	3.06278e-05
CMBL	11.5276	2.13568	0.448497	4.76187	1.91804e-06	3.06624e-05
ALMS1	13.2927	1.71549	0.360405	4.75988	1.9371e-06	3.09422e-05
RP11-411K7.1	2.70585	-3.68333	0.774056	-4.75848	1.9506e-06	3.11329e-05
MAST2	28.251	1.67596	0.352221	4.75827	1.9526e-06	3.11398e-05
SNHG4	6.5469	-1.76933	0.372034	-4.75583	1.9763e-06	3.14926e-05
CD1E	4.16776	-2.47248	0.520186	-4.75308	2.00345e-06	3.18995e-05
KCNMB2-AS1	6.72739	5.22004	1.09879	4.75073	2.02684e-06	3.22462e-05
CAB39L	11.6346	-1.77199	0.373078	-4.74966	2.03763e-06	3.23919e-05
TRIM16L	8.32981	-1.46928	0.309571	-4.74617	2.07302e-06	3.29283e-05
STXBP5L	2.57882	4.60075	0.969539	4.74529	2.08207e-06	3.30456e-05
GANAB	85.3154	0.937333	0.197627	4.74295	2.10631e-06	3.34036e-05
PRR11	11.9934	2.15263	0.453877	4.74275	2.10838e-06	3.34098e-05
DLX5	15.5789	4.88614	1.03038	4.74206	2.1156e-06	3.34976e-05
LCE3E	4.69626	-3.28869	0.693606	-4.74143	2.12214e-06	3.35743e-05
MGAT5B	4.18521	4.52143	0.953635	4.74126	2.12395e-06	3.35764e-05
USP1	24.0841	1.4373	0.303173	4.74086	2.12813e-06	3.36156e-05
NAAA	19.58	-0.987594	0.208556	-4.73539	2.18632e-06	3.44589e-05
BOD1	30.3613	0.884759	0.186841	4.73537	2.18657e-06	3.44589e-05
NUP62CL	8.04565	3.06576	0.647419	4.73536	2.18671e-06	3.44589e-05
ADAM9	25.4353	-1.08302	0.228751	-4.73451	2.19589e-06	3.45761e-05
MT3	5.29214	5.24935	1.10943	4.73159	2.2277e-06	3.50492e-05
CRNN	1312.45	-4.11515	0.869764	-4.73134	2.23038e-06	3.50638e-05
CKAP5	24.8574	1.52005	0.321333	4.73046	2.24013e-06	3.51637e-05
TIMM17B	61.2234	1.49331	0.31568	4.73045	2.24028e-06	3.51637e-05
ADD2	6.51143	3.56898	0.754602	4.72962	2.24938e-06	3.52787e-05
SCGB3A1	37.0111	-5.64415	1.19405	-4.7269	2.27972e-06	3.57264e-05
CPPED1	12.0124	-1.26256	0.267143	-4.72616	2.28803e-06	3.58284e-05
LCE3A	2.84223	-4.47477	0.946876	-4.72582	2.29189e-06	3.58605e-05
CYP4F11	2.74226	-3.72256	0.787962	-4.72429	2.30926e-06	3.6104e-05
TGM3	550.168	-3.96964	0.840835	-4.72107	2.34609e-06	3.66511e-05
ENDOD1	9.85679	-1.71142	0.36282	-4.71699	2.39362e-06	3.73642e-05
2019-03-06	77.4976	1.55271	0.329204	4.71654	2.39884e-06	3.74163e-05
WSCD1	5.25405	3.02313	0.640998	4.71629	2.4019e-06	3.74191e-05
TXNRD1	35.6753	1.36984	0.290454	4.71621	2.40279e-06	3.74191e-05
CLIC3	69.7746	-3.2885	0.69735	-4.71572	2.40862e-06	3.74806e-05
PRSS22	52.363	-3.26282	0.69293	-4.70873	2.49263e-06	3.87576e-05
HOXC-AS1	1.80482	4.07274	0.86497	4.70853	2.49508e-06	3.87653e-05
CDT1	9.23137	2.19422	0.466123	4.70739	2.5091e-06	3.89528e-05
EPCAM	52.7686	3.06501	0.651149	4.70709	2.51282e-06	3.89801e-05
FGFBP1	90.9533	-3.76228	0.799413	-4.7063	2.52251e-06	3.90746e-05
SUCLG1	65.5348	-0.855247	0.181727	-4.70621	2.52361e-06	3.90746e-05
BEND5	5.7613	2.24795	0.477666	4.70612	2.52481e-06	3.90746e-05
ASPG	40.8797	-3.7204	0.791006	-4.70337	2.55902e-06	3.95448e-05
CTD-2531D15.5	3.49782	3.8597	0.820627	4.70336	2.55917e-06	3.95448e-05
SAMD1	26.1452	1.43898	0.306052	4.70174	2.5795e-06	3.9828e-05
SEMA4A	8.80618	-1.736	0.369484	-4.69843	2.62166e-06	4.04477e-05
CENPO	7.86873	1.85515	0.395041	4.69608	2.65198e-06	4.08837e-05
SRXN1	13.0196	-1.34105	0.285633	-4.69502	2.66578e-06	4.10646e-05
RP6-65G23.3	8.72806	-1.64684	0.350801	-4.6945	2.6726e-06	4.11377e-05
DHFR	21.0894	1.33602	0.28463	4.6939	2.68049e-06	4.12274e-05
SUCLG2	22.4423	-1.31076	0.279275	-4.69344	2.68645e-06	4.12871e-05
VBP1	41.0661	1.09657	0.23367	4.6928	2.69489e-06	4.13847e-05
NCAPH	8.24814	1.93891	0.41327	4.69162	2.71054e-06	4.15929e-05
MMADHC	68.3286	-0.71783	0.153028	-4.69086	2.72064e-06	4.17157e-05
LGALS9C	4.90838	-3.18725	0.679616	-4.68977	2.73508e-06	4.19048e-05
TUBG1	33.6949	1.47838	0.315288	4.68899	2.74553e-06	4.20326e-05
RAB15	9.36287	2.0944	0.446761	4.68796	2.75935e-06	4.22038e-05
FMN2	3.13468	4.87637	1.04021	4.68785	2.76095e-06	4.22038e-05
FAM83A-AS1	2.29936	-3.79559	0.809706	-4.68762	2.76404e-06	4.22184e-05
VAPA	93.1025	-0.651477	0.13905	-4.68521	2.79672e-06	4.26849e-05
SAMD5	2.99734	-3.5354	0.754708	-4.68446	2.80698e-06	4.28087e-05
RP11-465B22.3	5.83039	-2.10116	0.448754	-4.68221	2.83801e-06	4.32486e-05
RACGAP1	28.8444	1.61762	0.34553	4.68156	2.84699e-06	4.33522e-05
MAP7D2	4.90693	5.13845	1.09792	4.68018	2.86617e-06	4.3611e-05
ELOVL5	31.0257	0.8125	0.17368	4.67813	2.89499e-06	4.40158e-05
ZNF704	16.543	2.53465	0.541905	4.67729	2.90686e-06	4.41626e-05
ELMO3	6.8544	-1.65473	0.353837	-4.67654	2.91758e-06	4.42916e-05
HIST1H2BC	7.08867	-1.81356	0.387861	-4.6758	2.92814e-06	4.4418e-05
ABI1	29.1081	-0.874974	0.187163	-4.67494	2.94045e-06	4.45707e-05
RORA	13.8217	-1.20678	0.258276	-4.67244	2.97641e-06	4.50814e-05
FAM219B	31.8943	-0.97967	0.20972	-4.67133	2.99253e-06	4.52911e-05
ANXA4	35.7923	-1.10563	0.236725	-4.67052	3.00432e-06	4.54349e-05
ISYNA1	37.2393	1.37472	0.294469	4.66846	3.03471e-06	4.58596e-05
G6PC3	29.2792	1.11267	0.238354	4.66814	3.03939e-06	4.58955e-05
GGT6	17.3178	-2.89009	0.619184	-4.66759	3.04759e-06	4.59844e-05
SARM1	9.13075	1.76506	0.378263	4.66622	3.06794e-06	4.62564e-05
KNTC1	34.9403	1.81583	0.389217	4.66533	3.08116e-06	4.64205e-05
NCCRP1	76.4867	-3.50312	0.750951	-4.66492	3.08742e-06	4.64796e-05
RFC5	17.527	1.49234	0.320095	4.66219	3.12861e-06	4.70641e-05
VGF	6.11053	5.83227	1.25146	4.66039	3.15617e-06	4.74428e-05
LAMP2	47.3364	-0.721874	0.154965	-4.65831	3.1882e-06	4.7888e-05
CSTF3	28.5373	1.13652	0.243995	4.65794	3.1939e-06	4.79118e-05
MFSD5	17.9892	-1.29978	0.279048	-4.65789	3.1946e-06	4.79118e-05
PIK3C2G	1.54597	-3.9213	0.841989	-4.65719	3.20554e-06	4.80397e-05
KCNB2	4.2498	5.31067	1.14078	4.65529	3.23521e-06	4.84477e-05
PDZD4	14.2603	2.43613	0.52337	4.65469	3.24462e-06	4.85521e-05
PCGF2	17.009	1.49163	0.320553	4.65331	3.26656e-06	4.88437e-05
DUSP8	5.27023	2.84911	0.612409	4.65231	3.28241e-06	4.90437e-05
CD276	21.536	1.73165	0.372246	4.65192	3.28866e-06	4.91003e-05
PTN	40.2972	-2.23699	0.481223	-4.64855	3.34269e-06	4.98696e-05
TIGD3	1.73242	4.01918	0.865049	4.64619	3.3812e-06	5.04062e-05
DUSP5	36.6783	-1.75457	0.37796	-4.64221	3.44694e-06	5.13369e-05
XKR7	2.42244	4.5111	0.971779	4.6421	3.44879e-06	5.13369e-05
ATP6V0E2	15.468	1.37235	0.295782	4.63973	3.48867e-06	5.18916e-05
APMAP	40.0819	0.987715	0.212889	4.63957	3.49136e-06	5.18929e-05
DECR1	51.9657	-0.882454	0.190215	-4.63926	3.49665e-06	5.19327e-05
CYP4F22	2.36739	-4.18124	0.901415	-4.63853	3.50894e-06	5.20763e-05
KCMF1	29.2238	-0.789791	0.170402	-4.63486	3.57185e-06	5.29679e-05
FAM157A	4.38237	-2.37316	0.51204	-4.63471	3.57434e-06	5.29679e-05
LRRC45	17.0874	1.72069	0.371358	4.63352	3.59496e-06	5.32338e-05
SLIT1	3.81251	5.15617	1.11316	4.63203	3.62092e-06	5.35784e-05
BAG3	21.2921	-1.49292	0.322415	-4.63045	3.64875e-06	5.39312e-05
ARL5A	20.3039	-0.920307	0.198755	-4.63037	3.65019e-06	5.39312e-05
PHKB	26.0362	-0.971182	0.209813	-4.6288	3.67793e-06	5.43007e-05
SLAIN2	23.0354	-1.05387	0.227684	-4.62863	3.68089e-06	5.43041e-05
TMEM106C	96.6796	1.54982	0.335026	4.62597	3.72843e-06	5.49647e-05
UGP2	59.2534	-0.780422	0.168724	-4.62543	3.73825e-06	5.50686e-05
RP11-452I5.2	9.49275	-2.15252	0.465474	-4.62437	3.75742e-06	5.53099e-05
ATP5G1P6	1.54498	-3.921	0.847982	-4.62392	3.76562e-06	5.53898e-05
ASPM	11.809	2.18329	0.472243	4.62323	3.77807e-06	5.55318e-05
HSPE1-MOB4	7.65823	-1.49181	0.322728	-4.62248	3.79175e-06	5.56917e-05
ACSF2	12.6314	-1.55712	0.336885	-4.6221	3.79871e-06	5.57527e-05
BAMBI	9.6022	4.1758	0.903664	4.62097	3.81956e-06	5.60175e-05
FGFR3	44.711	-2.79313	0.604513	-4.62047	3.82877e-06	5.6111e-05
MAL	650.061	-3.38707	0.733312	-4.61886	3.8585e-06	5.65051e-05
AP3S1	45.0893	-0.821254	0.177914	-4.61601	3.91187e-06	5.72446e-05
PRKCSH	98.5886	0.939736	0.203591	4.61581	3.91569e-06	5.72584e-05
RALY	106.589	1.07256	0.232419	4.61478	3.93509e-06	5.74998e-05
FAM184A	5.92418	2.30998	0.500596	4.61446	3.94111e-06	5.75455e-05
ARHGAP10	12.6175	-1.66257	0.360351	-4.61377	3.95437e-06	5.76967e-05
PROX1	7.01869	3.92045	0.850374	4.61027	4.02155e-06	5.86338e-05
HAUS7	22.723	1.592	0.345521	4.60752	4.07498e-06	5.93693e-05
IGSF9	15.7367	2.0887	0.453443	4.60631	4.09873e-06	5.96716e-05
CCDC190	2.40643	-4.58333	0.995091	-4.60594	4.10607e-06	5.97348e-05
MORC3	16.5649	-1.08291	0.23516	-4.605	4.12465e-06	5.99611e-05
RRM2	33.243	1.73182	0.37633	4.60186	4.18735e-06	6.08282e-05
TMC1	1.9529	-3.88924	0.845278	-4.60113	4.20203e-06	6.09969e-05
RBP1	87.1887	2.62146	0.569851	4.60026	4.21972e-06	6.12091e-05
NFIX	27.1597	-1.13957	0.247853	-4.59774	4.27095e-06	6.18697e-05
CCDC14	46.203	1.52819	0.33238	4.59772	4.27149e-06	6.18697e-05
ST8SIA5	3.20839	4.9049	1.06686	4.5975	4.2759e-06	6.18885e-05
ULK3	41.1482	-1.01945	0.221867	-4.59487	4.33012e-06	6.26277e-05
KRT4	6557.27	-4.19508	0.913086	-4.59439	4.34011e-06	6.27266e-05
SMC1A	26.252	1.76787	0.385027	4.59154	4.39996e-06	6.35158e-05
ABI2	18.6603	1.36868	0.298091	4.59148	4.4011e-06	6.35158e-05
LINC00998	33.782	-0.736923	0.160511	-4.59112	4.40881e-06	6.35533e-05
CYP4X1	6.07341	-2.23012	0.485752	-4.59106	4.41009e-06	6.35533e-05
BARX1	12.8567	4.8195	1.04983	4.59075	4.41646e-06	6.3599e-05
ORC6	10.7969	1.5012	0.327016	4.5906	4.41973e-06	6.35999e-05
MADD	21.917	1.03309	0.225082	4.58984	4.43591e-06	6.37867e-05
LIPH	2.86385	-3.15689	0.687998	-4.58852	4.46396e-06	6.41437e-05
TP73	17.0016	2.95368	0.64379	4.58795	4.47615e-06	6.42723e-05
ARHGEF35	5.9683	-1.99809	0.436154	-4.58115	4.62422e-06	6.63505e-05
FAR1	41.4935	-0.985503	0.215205	-4.57937	4.66373e-06	6.68693e-05
RPS18	3391.94	-1.00199	0.219217	-4.57076	4.85965e-06	6.96282e-05
BTBD3	28.9049	2.20566	0.482824	4.56826	4.91797e-06	7.04131e-05
FAM163B	2.32955	4.45379	0.975067	4.56768	4.93158e-06	7.05571e-05
NPTX1	4.19508	4.5269	0.991279	4.56673	4.954e-06	7.08269e-05
ADCY1	5.9874	4.67511	1.0238	4.5664	4.96162e-06	7.08848e-05
SMOC1	6.79014	4.48963	0.983429	4.56528	4.98831e-06	7.1215e-05
IPPK	8.88126	-1.34887	0.295525	-4.56433	5.01097e-06	7.14872e-05
HCAR3	5.37681	-2.34448	0.513676	-4.56412	5.01584e-06	7.15054e-05
SCCPDH	12.4821	1.50824	0.330536	4.56302	5.04241e-06	7.18327e-05
ADGRG6	9.01029	-2.37252	0.520074	-4.56188	5.06972e-06	7.217e-05
RHBG	1.79743	-3.78267	0.829525	-4.56004	5.11444e-06	7.27546e-05
S100A14	1235.39	-3.78681	0.830584	-4.55922	5.13442e-06	7.29784e-05
HNRNPA0	20.3077	1.12965	0.24778	4.55909	5.13751e-06	7.29784e-05
SH2D3A	12.3967	-1.97211	0.43263	-4.55842	5.15398e-06	7.316e-05
CYP2C9	2.1818	-3.70863	0.813623	-4.55817	5.16024e-06	7.31967e-05
SLAIN1	8.07349	2.48591	0.545492	4.55719	5.18418e-06	7.34838e-05
KCNK9	4.20367	5.29206	1.16181	4.55503	5.23784e-06	7.4142e-05
BRSK1	7.59522	2.6055	0.572007	4.55502	5.23807e-06	7.4142e-05
UCP2	66.7868	1.79983	0.395202	4.5542	5.25841e-06	7.43769e-05
MIOS	17.6687	-1.09384	0.240248	-4.55297	5.28942e-06	7.47291e-05
CSPG5	1.87256	4.13499	0.90822	4.55285	5.29243e-06	7.47291e-05
NNT	28.7134	1.57669	0.346316	4.55276	5.29458e-06	7.47291e-05
TXNDC17	291.142	-1.68364	0.369833	-4.55245	5.30258e-06	7.47889e-05
PTPRN	9.01001	6.39101	1.40443	4.55062	5.34881e-06	7.53876e-05
ACTL6A	56.7647	1.06703	0.234558	4.54912	5.38719e-06	7.58747e-05
VEGFB	56.0155	0.84574	0.185968	4.54777	5.42178e-06	7.63078e-05
TACSTD2	187.56	-3.5029	0.77056	-4.54592	5.46963e-06	7.69269e-05
NBPF19	5.92346	-1.73315	0.381288	-4.5455	5.48046e-06	7.70015e-05
SIVA1	119.338	1.0735	0.236172	4.54542	5.48268e-06	7.70015e-05
RP11-400G3.5	1.54508	-3.92099	0.863038	-4.54324	5.53951e-06	7.77447e-05
ALYREF	74.3311	1.71809	0.378225	4.54251	5.55887e-06	7.79614e-05
SLC29A4	7.39443	3.55374	0.78268	4.54047	5.61287e-06	7.86633e-05
PAQR7	8.44982	-1.40356	0.309387	-4.53659	5.71705e-06	8.00669e-05
ODF2	24.4856	1.70462	0.375811	4.53585	5.73724e-06	8.02932e-05
SSH3	23.1871	-1.56312	0.344643	-4.53549	5.7471e-06	8.03636e-05
SLC35G2	5.96381	2.09481	0.461883	4.53537	5.75036e-06	8.03636e-05
ENAH	31.3684	1.14346	0.252163	4.53459	5.77146e-06	8.06018e-05
S100PBP	18.5603	1.43729	0.317022	4.53371	5.79575e-06	8.08661e-05
SLC29A1	38.4115	1.38168	0.304764	4.53361	5.79852e-06	8.08661e-05
PPFIBP1	18.6846	-1.36534	0.301278	-4.53184	5.8473e-06	8.14893e-05
CDCP1	7.5208	-1.61726	0.356885	-4.5316	5.85381e-06	8.15229e-05
SC5D	28.8403	-1.18052	0.260603	-4.52993	5.90026e-06	8.21122e-05
SLC9A9	7.25585	-1.8176	0.401395	-4.52822	5.94822e-06	8.27219e-05
IL22RA1	3.58022	-2.51978	0.556692	-4.52634	6.00145e-06	8.34038e-05
NCKAP1	49.0531	-0.912466	0.201654	-4.52491	6.04203e-06	8.39091e-05
USP18	8.88315	1.97531	0.436565	4.52468	6.04878e-06	8.39443e-05
RP11-237N19.3	1.72488	-3.72164	0.822638	-4.52403	6.06726e-06	8.4142e-05
TMEM198	5.03215	2.95397	0.653198	4.52232	6.11663e-06	8.47676e-05
ACER1	2.63841	-3.983	0.880787	-4.52209	6.12319e-06	8.477e-05
SYT11	12.7462	2.14482	0.474305	4.52202	6.12533e-06	8.477e-05
FOXP4	13.621	1.83887	0.406786	4.5205	6.16937e-06	8.53201e-05
CLDN7	70.3405	-2.07865	0.459941	-4.51938	6.20217e-06	8.57141e-05
TRNP1	32.6299	-2.3617	0.522776	-4.5176	6.25432e-06	8.63747e-05
CPE	129.188	1.73162	0.383367	4.51688	6.27588e-06	8.65858e-05
EXO1	5.96936	2.44618	0.541575	4.51679	6.27831e-06	8.65858e-05
IL1RL2	2.0583	-3.6157	0.80097	-4.51415	6.35708e-06	8.76114e-05
CSPG4P10	7.62455	-1.72353	0.381881	-4.51326	6.38378e-06	8.7894e-05
FLG-AS1	2.05492	-3.61647	0.801338	-4.51304	6.39045e-06	8.7894e-05
IRX2	7.59978	1.94477	0.430926	4.513	6.39161e-06	8.7894e-05
FAM155B	2.1295	4.29549	0.951828	4.51288	6.39527e-06	8.7894e-05
MELK	10.3613	1.89226	0.41956	4.5101	6.47974e-06	8.89935e-05
DUSP7	14.0383	-1.241	0.27523	-4.50896	6.51465e-06	8.94112e-05
UBAP1	23.5204	-0.842624	0.186919	-4.50796	6.54539e-06	8.97711e-05
COL9A2	9.35286	2.55885	0.56769	4.50747	6.56043e-06	8.99154e-05
KRT16P2	2.03814	-3.98079	0.883229	-4.50709	6.57235e-06	9.00168e-05
SYN2	3.55781	5.04931	1.12074	4.50533	6.62699e-06	9.07026e-05
BUB3	80.854	0.902282	0.200277	4.50517	6.63189e-06	9.07074e-05
NUP210	15.7477	1.53798	0.341508	4.50351	6.68398e-06	9.1357e-05
RP11-531A24.3	3.849	5.16674	1.14767	4.50193	6.73388e-06	9.19758e-05
LGI3	1.5757	-3.92638	0.872192	-4.50174	6.73987e-06	9.19944e-05
EMC10	76.0201	1.17337	0.2607	4.50086	6.76805e-06	9.23157e-05
SPINK7	415.807	-3.86383	0.858554	-4.50039	6.78278e-06	9.24494e-05
S100A3	4.60393	-2.1537	0.478572	-4.50026	6.78716e-06	9.24494e-05
TRIP13	8.52871	2.58481	0.574621	4.49828	6.8505e-06	9.32485e-05
NUP62	29.6473	1.28874	0.286619	4.49635	6.91286e-06	9.40328e-05
GLB1L2	6.96996	2.35102	0.522934	4.49582	6.93009e-06	9.42029e-05
FOXRED2	7.68545	1.81433	0.403678	4.4945	6.9733e-06	9.47255e-05
CTPS1	23.3869	1.47641	0.32851	4.49425	6.98167e-06	9.47744e-05
GRIK3	7.76617	3.8464	0.85596	4.49367	7.0006e-06	9.49665e-05
CES1	25.8763	-2.74493	0.610991	-4.49258	7.03649e-06	9.53883e-05
CDA	18.1381	-2.54251	0.566021	-4.49189	7.0593e-06	9.56324e-05
TMEM263	12.7601	1.28105	0.285306	4.4901	7.11911e-06	9.6377e-05
ATL2	35.5038	-0.876552	0.195233	-4.48977	7.12993e-06	9.64119e-05
FBRSL1	28.4631	0.890972	0.198447	4.48973	7.13139e-06	9.64119e-05
SGPP2	7.35934	-2.02741	0.451602	-4.48937	7.14333e-06	9.65077e-05
MUC21	202.537	-3.97135	0.884679	-4.48903	7.15483e-06	9.65975e-05
SDCCAG8	77.2178	2.84321	0.633492	4.48815	7.18441e-06	9.6931e-05
FAM222A	5.44418	4.15712	0.926564	4.4866	7.23684e-06	9.75723e-05
ALCAM	30.2962	2.65346	0.591605	4.48518	7.28514e-06	9.81569e-05
SPOCK1	9.64169	2.5279	0.563772	4.48391	7.32876e-06	9.86777e-05
MFAP2	20.5361	2.93354	0.654467	4.48234	7.38298e-06	9.93406e-05
ACSL1	21.0032	-0.989317	0.220799	-4.48062	7.44276e-06	0.000100077
HINT2	44.413	1.144	0.255414	4.47901	7.49898e-06	0.000100765
TRIOBP	34.7279	-0.857545	0.191483	-4.47843	7.51942e-06	0.00010095
ZMYND10	8.29309	4.7842	1.0683	4.47833	7.52293e-06	0.00010095
NDUFAF6	21.3447	1.69543	0.378644	4.47764	7.54741e-06	0.000101211
PHLDB3	18.9917	-1.25845	0.281189	-4.47545	7.62497e-06	0.000102182
MYT1L	1.96078	4.2045	0.939986	4.47294	7.71503e-06	0.000103319
SRP9	187.592	0.802478	0.179443	4.47204	7.74758e-06	0.000103685
CD99L2	20.5745	1.49746	0.334904	4.47131	7.77416e-06	0.000103971
LDOC1L	11.6504	1.7302	0.387143	4.46916	7.85273e-06	0.000104951
ELAVL2	3.62851	5.07988	1.13682	4.46849	7.87743e-06	0.000105211
SLPI	625.925	-3.25662	0.729105	-4.4666	7.94739e-06	0.000106074
UBA3	32.6696	-0.733977	0.164331	-4.46645	7.95297e-06	0.000106077
PIGN	13.9053	-1.32794	0.297335	-4.46615	7.96408e-06	0.000106154
HRH3	2.73396	4.67921	1.04786	4.4655	7.98837e-06	0.000106406
MLEC	33.0629	0.895517	0.200629	4.46356	8.06107e-06	0.000107303
EXOC1	21.3035	-1.02173	0.229013	-4.46146	8.14021e-06	0.000108284
ZNF655	43.2963	-0.818486	0.183493	-4.46057	8.1742e-06	0.000108663
PRAME	20.5651	7.57941	1.69986	4.45884	8.24036e-06	0.00010947
DPYSL3	81.9028	1.76636	0.39623	4.4579	8.27661e-06	0.000109878
RHBDL3	1.85927	4.09674	0.919127	4.45721	8.30352e-06	0.000110161
HMOX2	43.8749	-1.04679	0.234931	-4.45574	8.3606e-06	0.000110845
FRRS1	3.73734	-2.30659	0.517846	-4.45419	8.42086e-06	0.000111569
KRT24	21.991	-5.46499	1.22746	-4.45229	8.49583e-06	0.000112488
MESP1	3.05774	4.03153	0.90581	4.45075	8.55715e-06	0.000113224
GPS2	43.0316	0.839002	0.188526	4.45033	8.57374e-06	0.000113368
SLC10A6	2.81054	-3.10709	0.698366	-4.44909	8.62341e-06	0.000113949
CNFN	870.534	-3.303	0.742672	-4.44746	8.6891e-06	0.000114741
NNT-AS1	9.46733	2.04992	0.460948	4.44717	8.70074e-06	0.000114819
KRT16P1	6.90006	-3.39428	0.763524	-4.44555	8.76683e-06	0.000115614
HILPDA	30.1117	-1.5353	0.345429	-4.44461	8.80499e-06	0.00011604
ADAD2	2.50294	-3.56793	0.802876	-4.44394	8.83277e-06	0.000116266
RP4-541C22.5	1.50491	-3.85916	0.868415	-4.44391	8.83383e-06	0.000116266
DHX32	16.6171	-1.04238	0.234678	-4.44177	8.92219e-06	0.000117352
EIF4E	49.7194	-0.873498	0.196668	-4.44148	8.93413e-06	0.000117431
KPRP	8.00209	-3.82097	0.860329	-4.44129	8.94225e-06	0.00011746
SPIRE2	10.2408	1.99572	0.449453	4.44034	8.98154e-06	0.000117898
ITGB3BP	27.7798	1.38456	0.311984	4.43791	9.08375e-06	0.000119092
CDKN2AIP	18.0412	-0.941699	0.212195	-4.43789	9.08447e-06	0.000119092
TTLL12	32.0809	-1.39325	0.31397	-4.43752	9.10008e-06	0.000119142
HMP19	12.6359	6.14213	1.38415	4.43746	9.10247e-06	0.000119142
ABHD17C	11.8067	-1.35466	0.305285	-4.43738	9.10621e-06	0.000119142
SNRPC	89.7215	1.0917	0.246074	4.43649	9.14362e-06	0.000119552
CYTH2	47.2987	1.06871	0.241009	4.43432	9.23632e-06	0.000120685
P2RX1	7.85835	-2.22483	0.502226	-4.42994	9.42593e-06	0.000123033
DEK	85.1852	1.20371	0.271725	4.42988	9.42841e-06	0.000123033
ABCC1	12.8824	-1.32575	0.299399	-4.42805	9.50878e-06	0.000124001
XRCC1	21.3537	1.4488	0.327597	4.42252	9.7558e-06	0.000127139
NIPAL4	3.34972	-2.55094	0.577169	-4.41975	9.8816e-06	0.000128694
PTK7	35.5527	1.33244	0.30155	4.41865	9.93194e-06	0.000129265
POLR3K	12.7922	1.60979	0.364345	4.41831	9.94771e-06	0.000129385
TLR3	4.4113	-2.30788	0.522457	-4.41735	9.99169e-06	0.000129872
ACOT11	6.07671	-1.66196	0.376549	-4.41367	1.01632e-05	0.000131958
CFTR	2.04297	-3.61428	0.818892	-4.41362	1.01654e-05	0.000131958
WIF1	1.79925	-4.15144	0.940848	-4.41244	1.0221e-05	0.000132593
CERS2	44.9339	0.988459	0.224175	4.40932	1.03694e-05	0.00013443
CSRP2	78.415	-1.07649	0.244221	-4.40787	1.04394e-05	0.000135221
MAD2L1	23.948	1.57103	0.356423	4.40777	1.0444e-05	0.000135221
AC006262.5	5.249	-4.35823	0.988959	-4.40688	1.0487e-05	0.00013569
SPRR3	8029.98	-3.86445	0.876941	-4.40673	1.04941e-05	0.000135693
MPHOSPH10	16.8351	-0.968477	0.21989	-4.40438	1.06089e-05	0.000137089
CCP110	22.6286	2.0734	0.470906	4.403	1.06766e-05	0.000137874
SV2A	5.65058	2.95671	0.671634	4.40227	1.07123e-05	0.000138245
GRM8	1.98841	4.22717	0.960675	4.4002	1.08149e-05	0.000139478
CD320	31.3103	1.42978	0.324954	4.39995	1.08275e-05	0.000139551
TBC1D1	29.7428	0.906381	0.206072	4.39838	1.09064e-05	0.000140476
CNPY3	33.11	1.11773	0.254449	4.39274	1.11932e-05	0.000143876
LLNLF-173C4.2	21.8916	-2.28533	0.520264	-4.39264	1.11984e-05	0.000143876
CYP4F3	4.84514	-2.50362	0.569971	-4.39254	1.12033e-05	0.000143876
FOSL2	37.0776	-1.67603	0.381565	-4.39251	1.12049e-05	0.000143876
BCAP31P2	2.19813	-3.70626	0.843775	-4.39248	1.12066e-05	0.000143876
EXPH5	5.20668	-1.90071	0.43278	-4.39186	1.12385e-05	0.000144194
ZNF561	18.5235	-0.916467	0.208807	-4.38906	1.1384e-05	0.000145966
RHCG	883.572	-3.88311	0.884816	-4.38861	1.14079e-05	0.000146179
TANC1	13.0653	-1.20399	0.274483	-4.38638	1.15254e-05	0.000147589
UBC	746.917	-0.944866	0.215462	-4.38531	1.15822e-05	0.000148107
ZNF76	27.7993	0.820808	0.187173	4.3853	1.15828e-05	0.000148107
C19orf33	287.71	-3.28846	0.749913	-4.38512	1.1592e-05	0.000148107
NAPRT	74.7754	-1.45967	0.332874	-4.38506	1.15956e-05	0.000148107
CCDC74A	13.4192	2.12522	0.484702	4.38459	1.16202e-05	0.000148206
PLEKHM1P	16.2342	-1.31313	0.299495	-4.38449	1.16256e-05	0.000148206
ARF6	46.7253	-0.991356	0.226107	-4.38446	1.16275e-05	0.000148206
MINA	18.8116	-1.1496	0.262206	-4.38435	1.16332e-05	0.000148206
ACTR3C	3.79825	-2.209	0.504045	-4.38253	1.17308e-05	0.000149353
ATP2A1-AS1	1.74702	3.98891	0.91023	4.38231	1.17427e-05	0.000149396
TEX30	14.0017	1.47868	0.33743	4.38219	1.17491e-05	0.000149396
RAB3D	7.90821	-1.4524	0.331457	-4.38186	1.17673e-05	0.000149531
SYT7	6.25963	2.40064	0.54795	4.38112	1.1807e-05	0.000149899
HOXC10	2.61819	4.21816	0.962822	4.38104	1.18113e-05	0.000149899
KRT13	10298.7	-3.91106	0.892827	-4.38053	1.18389e-05	0.000150153
CCNA1	8.92276	5.26267	1.2016	4.37971	1.18835e-05	0.000150622
WRAP53	8.74705	1.68274	0.384548	4.37589	1.20938e-05	0.00015319
SPTSSB	7.67922	-2.09606	0.47913	-4.37472	1.21589e-05	0.000153917
SIX4	1.64066	3.95446	0.904093	4.37395	1.22018e-05	0.000154362
DTX3	27.1929	1.10484	0.252624	4.37345	1.22296e-05	0.000154616
LGALS9B	3.9227	-3.37548	0.772017	-4.37229	1.22951e-05	0.000155344
FLOT1	82.9809	0.767075	0.175461	4.37177	1.23245e-05	0.000155617
GPC2	6.64939	3.21619	0.735926	4.37026	1.24099e-05	0.000156596
PUF60	80.0191	1.09724	0.251101	4.36969	1.24423e-05	0.000156905
TONSL	7.75895	2.05894	0.471481	4.36695	1.25993e-05	0.000158785
TMEM44	15.1411	1.50263	0.344198	4.36559	1.26778e-05	0.000159673
RNF43	3.6407	-2.38795	0.547084	-4.36487	1.27196e-05	0.000160098
CCAR2	58.258	0.768704	0.176155	4.36379	1.27829e-05	0.000160793
TMEM180	7.72338	2.14737	0.492138	4.36335	1.28088e-05	0.000161017
GPAT3	3.10795	-2.60083	0.596103	-4.36305	1.28262e-05	0.000161081
UBE2D3	146.018	-0.539643	0.123687	-4.36298	1.28301e-05	0.000161081
PLK2	30.6444	-1.31732	0.301967	-4.36246	1.28608e-05	0.000161364
CCDC74B	6.96077	2.82983	0.648722	4.36217	1.28779e-05	0.000161478
MAP2	16.2867	2.18972	0.502015	4.36185	1.28967e-05	0.000161611
RNF5	42.7452	1.13483	0.260215	4.36112	1.29398e-05	0.000162048
KIFC3	26.3633	-1.19813	0.274788	-4.36019	1.29952e-05	0.00016264
HUNK	1.6364	3.93251	0.902169	4.35895	1.30687e-05	0.00016336
MCOLN3	8.83612	2.95963	0.678979	4.35894	1.30692e-05	0.00016336
MT-RNR1	1045.78	-1.09505	0.251263	-4.35818	1.3115e-05	0.00016383
DGUOK-AS1	4.22208	-2.0362	0.467288	-4.35749	1.31562e-05	0.000164241
C1orf216	7.62736	1.70664	0.391992	4.35376	1.33823e-05	0.00016696
BAX	78.8614	1.08933	0.250239	4.35317	1.34182e-05	0.000167303
C19orf48	52.6808	1.73576	0.398873	4.35166	1.35111e-05	0.000168356
FAM134B	8.51076	2.31774	0.532674	4.35115	1.35427e-05	0.000168643
TMEM40	110.915	-3.3802	0.776988	-4.35039	1.35898e-05	0.000169124
RP11-56L13.1	1.44356	-3.79405	0.872277	-4.3496	1.36387e-05	0.000169627
MBD2	45.3269	-1.10647	0.254471	-4.34813	1.37302e-05	0.000170658
ADK	36.647	-1.03176	0.237355	-4.3469	1.38077e-05	0.000171514
SPARC	540.759	1.61051	0.370594	4.34576	1.38794e-05	0.000172297
TRPM8	3.64648	5.08865	1.17103	4.34543	1.39002e-05	0.000172447
GRAMD1C	5.55129	-1.70727	0.393026	-4.34391	1.39969e-05	0.000173539
FAM84A	12.1867	-1.41588	0.325962	-4.34369	1.40112e-05	0.000173608
GAA	37.7071	1.47315	0.339224	4.34271	1.40734e-05	0.000174271
LYPD6	2.17326	3.94887	0.909346	4.34254	1.40844e-05	0.000174297
AC079630.2	1.3054	-4.04424	0.931596	-4.3412	1.41708e-05	0.000175258
CEP89	11.9578	1.51556	0.349207	4.33999	1.42491e-05	0.000176117
GOLGA6L10	7.18903	-1.66855	0.38465	-4.33784	1.4389e-05	0.000177571
IQGAP1	73.8593	-1.00653	0.232038	-4.3378	1.43919e-05	0.000177571
CCDC40	9.25153	2.62783	0.605802	4.33777	1.43936e-05	0.000177571
ATAT1	13.0018	1.46931	0.338748	4.33746	1.44142e-05	0.000177715
HSF2	12.5557	1.48434	0.342262	4.33686	1.44534e-05	0.000178088
CALML3	105.393	-3.02767	0.698149	-4.33671	1.44631e-05	0.000178098
FBXO3	26.4412	-0.815989	0.188173	-4.33639	1.44845e-05	0.00017825
CDC7	10.5852	1.93215	0.445636	4.3357	1.45295e-05	0.000178695
CHRNA3	2.65116	4.59452	1.05982	4.3352	1.45624e-05	0.000178988
TCEAL5	5.37541	5.26952	1.21596	4.33363	1.46668e-05	0.00018016
ZFYVE21	43.8197	-1.04693	0.241596	-4.33341	1.4682e-05	0.000180235
PIGT	45.1788	1.2873	0.297144	4.33223	1.47606e-05	0.000181089
TCEAL2	14.0501	1.97325	0.455509	4.33197	1.47784e-05	0.000181195
GANC	12.5563	-1.07376	0.248074	-4.32838	1.50213e-05	0.000184059
DDX39A	70.5598	1.37677	0.318141	4.32754	1.50782e-05	0.000184567
RARS	37.0029	-0.667133	0.154161	-4.3275	1.50812e-05	0.000184567
HOXC9	1.89446	4.14494	0.957921	4.32701	1.51144e-05	0.000184859
CALCB	2.62515	4.62158	1.06828	4.32617	1.51726e-05	0.000185457
RP11-61L23.2	4.49304	-1.92314	0.444594	-4.32561	1.52107e-05	0.000185808
NRGN	8.34769	2.0301	0.469394	4.32494	1.52571e-05	0.00018626
TMEM141	75.0094	-1.117	0.2585	-4.32109	1.5526e-05	0.000189427
NAGK	105.698	-1.15765	0.267928	-4.32073	1.55511e-05	0.000189567
GMNN	29.6992	1.59619	0.369432	4.32066	1.55566e-05	0.000189567
NDUFA13	221.288	-0.739608	0.17119	-4.32038	1.55758e-05	0.000189685
MT1F	18.6569	2.37347	0.549427	4.3199	1.56097e-05	0.000189892
UNC80	2.60207	4.61077	1.06734	4.31987	1.56118e-05	0.000189892
SPRR1A	1215.07	-3.48167	0.806117	-4.31907	1.56688e-05	0.000190467
LTBP4	118.239	-1.14068	0.264167	-4.31802	1.57433e-05	0.000191257
S100A9	15581.1	-3.3343	0.772656	-4.31538	1.59331e-05	0.000193444
DAXX	25.2038	0.92103	0.213519	4.31357	1.60636e-05	0.000194909
MMD	8.82203	1.39761	0.324026	4.31327	1.60857e-05	0.000194986
GGTA1P	18.8961	-1.89386	0.439084	-4.31322	1.60895e-05	0.000194986
KRT5	1007.56	-3.47931	0.806758	-4.31271	1.61265e-05	0.000195316
GPC3	9.39005	2.39489	0.555368	4.31226	1.61591e-05	0.000195591
DDX39B	298.079	0.601565	0.139513	4.31188	1.61873e-05	0.000195814
GAD1	4.34484	2.72358	0.632016	4.30936	1.6373e-05	0.000197939
BAG6	119.812	0.802556	0.186322	4.30736	1.65216e-05	0.000199614
UBE2QL1	4.56484	5.41252	1.25702	4.30584	1.66355e-05	0.000200869
COTL1	114.436	1.96656	0.456832	4.30479	1.67145e-05	0.000201699
NDEL1	28.7158	-0.782122	0.18171	-4.30424	1.67564e-05	0.000202082
BCL7A	6.6614	1.98305	0.46083	4.30322	1.68333e-05	0.000202887
EMC9	24.7181	1.24587	0.289649	4.30131	1.69795e-05	0.000204525
TAF13	26.0322	-0.864942	0.201115	-4.30074	1.70229e-05	0.000204924
MSANTD3-TMEFF1	3.87145	2.76207	0.642317	4.30017	1.70669e-05	0.000205329
SLTM	51.4332	-0.829031	0.192839	-4.29908	1.71505e-05	0.00020621
MECOM	8.84051	-1.44922	0.33718	-4.29805	1.72311e-05	0.000207054
KRT80	14.96	-1.83673	0.427356	-4.29789	1.72434e-05	0.000207076
ZNF232	8.10979	1.5634	0.363858	4.29672	1.73344e-05	0.000208044
CTC-526N19.1	1.85732	-3.45604	0.804726	-4.29467	1.74951e-05	0.000209846
ATP6V1G2	4.50325	2.40584	0.56023	4.29439	1.75176e-05	0.000209989
CHST8	3.724	4.73144	1.10205	4.29333	1.76014e-05	0.000210867
PDCD6IP	70.9609	-1.03353	0.24076	-4.29276	1.76463e-05	0.000211278
MYH10	15.557	1.42382	0.331706	4.29243	1.7673e-05	0.00021147
LLNLF-173C4.1	29.1566	-1.5194	0.35403	-4.29174	1.77281e-05	0.000212001
IL17RB	6.0462	3.24631	0.756541	4.291	1.77874e-05	0.00021251
ZDHHC22	2.80476	4.69341	1.0938	4.29094	1.7792e-05	0.00021251
FAF1	34.9238	0.900146	0.209799	4.29051	1.7826e-05	0.000212789
ARHGAP11A	11.2147	1.76849	0.412338	4.28893	1.79539e-05	0.000214186
CHMP3	76.4476	-0.840942	0.196083	-4.28871	1.79716e-05	0.000214269
PPP5C	40.3697	1.12715	0.262833	4.28847	1.79906e-05	0.000214368
FCGR2C	21.6614	-1.99804	0.466025	-4.28741	1.80771e-05	0.000215269
RPL37A	2719.24	-0.7318	0.170738	-4.2861	1.81838e-05	0.00021641
SNX31	2.97931	-3.50676	0.818332	-4.28526	1.82528e-05	0.00021705
EFNA1	25.1868	-1.03274	0.241002	-4.28518	1.82594e-05	0.00021705
SLC52A2	28.4057	1.50699	0.351781	4.28389	1.83655e-05	0.000218181
DKK4	1.61344	-3.59883	0.840209	-4.28325	1.84182e-05	0.000218677
SSR2	142.037	0.940082	0.219514	4.28257	1.84748e-05	0.000219218
RP11-482G13.1	2.75271	-2.86228	0.66844	-4.28202	1.85201e-05	0.000219624
PKIB	36.3397	3.11912	0.728672	4.28055	1.86431e-05	0.000220951
MMP1	4.76784	4.70127	1.09918	4.27708	1.89365e-05	0.000224294
GSTP1	757.952	-1.25181	0.292761	-4.27589	1.90375e-05	0.000225357
NCAPG	10.2912	2.06135	0.482109	4.2757	1.9054e-05	0.000225418
POLA1	8.40105	1.64049	0.38374	4.275	1.91138e-05	0.00022599
ARL3	10.2273	1.50037	0.351179	4.27239	1.93391e-05	0.000228508
CHAF1A	15.2944	1.72321	0.403348	4.27227	1.93497e-05	0.000228508
RP11-116G8.5	122.223	-3.21971	0.753713	-4.2718	1.93899e-05	0.000228847
KLHL23	10.9463	1.52559	0.357162	4.27144	1.94216e-05	0.000229085
SFPQ	209.186	0.916208	0.21452	4.27096	1.94633e-05	0.000229441
FUNDC2	86.635	0.88673	0.207628	4.27077	1.94797e-05	0.000229499
ATP6V0B	139.074	1.50962	0.353554	4.26984	1.95617e-05	0.000230328
STK32A	4.43524	4.2302	0.990966	4.26876	1.96562e-05	0.00023118
CITED1	3.23852	4.50266	1.0548	4.26875	1.96573e-05	0.00023118
CECR6	1.56655	3.87514	0.908112	4.26725	1.97901e-05	0.000232603
CSTB	1047.4	-3.10794	0.728405	-4.26677	1.98325e-05	0.000232964
KIF11	12.0116	1.84293	0.431968	4.26637	1.98683e-05	0.000233248
IL1R2	17.4475	-2.63007	0.616597	-4.26546	1.99495e-05	0.000233933
HOXD13	2.64478	4.63322	1.08622	4.26545	1.99502e-05	0.000233933
IFFO2	8.33331	-1.44001	0.33763	-4.26505	1.99861e-05	0.000234216
CGN	4.68783	-1.84515	0.43271	-4.26417	2.00647e-05	0.000234998
CHD7	16.0886	1.86287	0.436975	4.2631	2.01615e-05	0.000235992
PYM1	28.8159	-0.873463	0.20492	-4.26245	2.02194e-05	0.000236531
AMN	3.31754	-2.38764	0.560383	-4.26073	2.03757e-05	0.00023822
C2CD4C	1.91421	4.16617	0.977882	4.2604	2.04065e-05	0.00023844
ORMDL2	44.1496	-0.916943	0.215235	-4.26019	2.04256e-05	0.000238522
C8orf33	23.8251	1.22539	0.287769	4.25826	2.06026e-05	0.000240448
NDUFS4	83.2953	-0.591713	0.138963	-4.25806	2.0621e-05	0.000240522
PXDN	13.7332	2.06834	0.485849	4.25716	2.07038e-05	0.000241346
VAX2	1.84483	3.67923	0.864749	4.25467	2.09353e-05	0.000243772
HYI	43.9464	1.2225	0.287333	4.25466	2.09364e-05	0.000243772
PSMC3IP	9.16529	1.91932	0.45129	4.25297	2.1095e-05	0.000245475
AL162151.3	639.867	-0.995073	0.234059	-4.25138	2.12454e-05	0.00024708
GRAMD1A	32.41	1.10856	0.260838	4.24999	2.13777e-05	0.000248473
LINC00261	8.5055	5.56448	1.3094	4.24965	2.14109e-05	0.000248715
DPM2	26.3664	1.03737	0.244145	4.24901	2.14721e-05	0.000249279
GLRX5	31.1084	1.16921	0.275265	4.24759	2.16083e-05	0.000250572
KRT19	286.103	-2.10875	0.496458	-4.24759	2.16087e-05	0.000250572
SNRPE	105.063	0.971788	0.228917	4.24515	2.18446e-05	0.00025316
PHF19	39.428	1.30052	0.306447	4.24386	2.19705e-05	0.000254471
CTD-3193O13.11	2.25319	4.40107	1.03714	4.24346	2.20096e-05	0.000254776
NKX2-2	5.2177	5.60377	1.32067	4.24313	2.20423e-05	0.000255006
LDHD	3.55902	-2.20817	0.520436	-4.24292	2.20627e-05	0.000255058
PRR3	11.3177	1.39662	0.329172	4.24282	2.20724e-05	0.000255058
STX19	3.12921	-2.45766	0.579356	-4.24205	2.21486e-05	0.000255789
RPA1	34.9182	0.886	0.208884	4.24158	2.21954e-05	0.00025618
GLUD1	50.3012	-0.783825	0.184815	-4.24114	2.22385e-05	0.000256384
HAGLR	4.88703	2.55348	0.602074	4.24114	2.22388e-05	0.000256384
TRAF3IP2-AS1	7.84263	1.57552	0.371582	4.24004	2.23482e-05	0.000257497
NAMPTP1	5.42204	-1.78561	0.421228	-4.23906	2.24454e-05	0.000258467
RANGRF	24.5638	1.37131	0.323545	4.23838	2.25141e-05	0.000259064
SMG9	27.3029	1.2243	0.288866	4.23829	2.25233e-05	0.000259064
GALNT12	11.0228	-1.2565	0.29651	-4.23763	2.25891e-05	0.00025967
LRP12	6.97606	2.0657	0.487592	4.23654	2.26992e-05	0.000260785
ARHGEF37	5.56537	-1.62928	0.384662	-4.23563	2.27912e-05	0.00026169
ID2	101.552	1.75477	0.414338	4.23512	2.28433e-05	0.000262138
PJA1	17.5521	1.37547	0.324795	4.23488	2.28675e-05	0.000262264
SERPINB12	1.74077	-4.09835	0.968676	-4.23088	2.32784e-05	0.000266823
FNDC4	10.23	-1.64297	0.388402	-4.23006	2.33624e-05	0.000267574
F10	5.21226	-2.08753	0.493508	-4.22998	2.33708e-05	0.000267574
B3GAT1	2.81915	4.71153	1.11433	4.22812	2.35648e-05	0.000269639
RP1-278O22.1	1.27991	-3.64246	0.861745	-4.22684	2.37e-05	0.00027103
RCN1	45.4432	1.48801	0.352094	4.22617	2.37705e-05	0.00027168
RPS6KL1	9.03402	1.94904	0.461258	4.22549	2.38421e-05	0.000272294
NDUFA4L2	53.3343	-1.54791	0.366334	-4.2254	2.38515e-05	0.000272294
BTG3	35.278	1.28147	0.3033	4.2251	2.38839e-05	0.000272506
LSM4	103.444	1.3361	0.316346	4.22354	2.40497e-05	0.000274241
NUP155	15.2836	1.80552	0.427523	4.22321	2.40848e-05	0.000274484
GRM2	2.61229	4.20841	0.996683	4.22242	2.41698e-05	0.000275294
DDAH2	63.4667	0.797715	0.189026	4.22014	2.44155e-05	0.000277934
MEMO1	26.6336	-0.775652	0.183814	-4.21976	2.44562e-05	0.000278238
LINC01605	2.16591	-3.34164	0.792842	-4.21476	2.50043e-05	0.000284312
RGL2	50.6719	-0.60864	0.144423	-4.21428	2.50581e-05	0.00028476
STRA13	89.8792	1.71398	0.406765	4.21369	2.51232e-05	0.000285308
STIL	6.00299	2.45721	0.583164	4.21358	2.5135e-05	0.000285308
MAP6	8.92134	2.7627	0.655741	4.21309	2.51897e-05	0.000285613
NFAT5	9.80474	-1.34552	0.319368	-4.21309	2.51906e-05	0.000285613
EMID1	10.0903	2.8531	0.677697	4.20999	2.55378e-05	0.000289385
S100A8	13719.5	-3.45453	0.820645	-4.20953	2.55901e-05	0.000289812
2019-03-11	8.87989	6.36937	1.51322	4.20914	2.56342e-05	0.000290146
EXTL3	16.3062	1.8802	0.447347	4.203	2.63402e-05	0.000297968
PBK	16.0565	2.25352	0.536266	4.20225	2.64272e-05	0.000298782
B4GALNT1	6.02434	3.05712	0.727553	4.20192	2.64666e-05	0.000298902
DEPDC1	7.30868	2.437	0.579975	4.2019	2.64679e-05	0.000298902
CCDC47	28.7098	-0.720515	0.171483	-4.20166	2.64965e-05	0.000299055
ARHGEF10L	21.7813	-1.05336	0.250708	-4.20152	2.65128e-05	0.00029907
SLCO1A2	4.00252	5.22482	1.24383	4.2006	2.66213e-05	0.000300124
CCAT1	1.10555	-3.80642	0.906192	-4.20046	2.66373e-05	0.000300134
CENPI	4.85535	2.54917	0.607252	4.19787	2.69436e-05	0.000303413
UBXN11	21.7674	1.26508	0.301425	4.19699	2.70482e-05	0.000304419
KCNH2	9.17462	2.27344	0.541743	4.19653	2.7104e-05	0.000304874
ARHGAP39	7.99589	2.29126	0.546008	4.19639	2.71209e-05	0.000304891
KLC2	16.5444	1.15146	0.274403	4.19623	2.71392e-05	0.000304925
SULT2B1	41.6253	-2.75924	0.65781	-4.19459	2.73371e-05	0.000306975
UGT1A1	1.29426	-4.03659	0.962792	-4.19258	2.75794e-05	0.000309419
LOXL2	11.6541	2.14683	0.512061	4.19253	2.75858e-05	0.000309419
HNRNPL	149.679	0.84147	0.200886	4.18879	2.80443e-05	0.000314234
AC022182.3	2.89109	3.96737	0.947148	4.18876	2.80485e-05	0.000314234
VKORC1	57.0821	0.769983	0.183826	4.18864	2.80625e-05	0.000314234
RP11-58O9.2	1.54844	-3.53464	0.844247	-4.18674	2.82993e-05	0.000316707
VAMP3	47.6641	-0.759	0.181369	-4.18484	2.85367e-05	0.000319184
MED27	15.1432	1.20259	0.287401	4.18437	2.85956e-05	0.000319663
ENTPD3	3.19267	-2.31051	0.552223	-4.18402	2.86403e-05	0.000319983
TOX3	5.00785	4.02955	0.963144	4.18374	2.86753e-05	0.000320194
USP25	10.7693	-1.32377	0.316467	-4.18296	2.8774e-05	0.000321116
PSCA	62.8463	-3.41883	0.81797	-4.17965	2.91959e-05	0.000325642
GM2A	21.9714	-1.31058	0.313646	-4.17852	2.93414e-05	0.000327081
RPS9	1649.17	-0.744961	0.178297	-4.17821	2.93816e-05	0.000327345
JAM3	23.8064	1.43331	0.343059	4.17804	2.94037e-05	0.000327408
RGAG4	5.34968	2.26628	0.542602	4.17669	2.95783e-05	0.000329169
WNT5A-AS1	2.84307	-2.66941	0.639428	-4.17469	2.98396e-05	0.00033189
LONP1	29.0064	0.979516	0.234931	4.16938	3.05427e-05	0.000339521
MAL2	100.975	-2.13175	0.511622	-4.16666	3.09091e-05	0.000343402
SLC25A14	16.6624	1.20245	0.28861	4.16633	3.09537e-05	0.000343705
MRPS26	53.8306	1.17314	0.281596	4.16604	3.09932e-05	0.000343952
SCMH1	18.7175	1.13528	0.272631	4.16417	3.12488e-05	0.000346595
GALNT5	2.51975	-3.60266	0.865427	-4.16286	3.14281e-05	0.00034839
CD109	6.34625	-1.49766	0.359796	-4.16252	3.14753e-05	0.000348719
DSN1	14.4823	1.16066	0.278886	4.16176	3.1581e-05	0.000349694
PRH2	35.1195	-8.47444	2.0369	-4.16046	3.17608e-05	0.000351489
CTD-2314G24.2	3.26623	4.92214	1.18332	4.15959	3.18826e-05	0.000352641
TMEM265	11.0176	-1.9593	0.471183	-4.15825	3.20698e-05	0.000354514
STAP2	30.2161	-1.74111	0.418757	-4.15781	3.21318e-05	0.000355003
SCML2	4.07427	2.61486	0.629041	4.1569	3.22594e-05	0.00035621
CDK16	52.5211	1.10205	0.265122	4.15678	3.22769e-05	0.00035621
SNX33	9.75958	-1.23876	0.298047	-4.15627	3.23485e-05	0.000356679
RP11-630A13.4	1.10972	-3.80935	0.91654	-4.15622	3.23552e-05	0.000356679
ARHGEF34P	4.91988	-1.86956	0.449894	-4.15556	3.24494e-05	0.000357519
IL34	9.72503	-1.76729	0.425512	-4.15333	3.27679e-05	0.000360828
MEST	20.3099	2.40877	0.579985	4.15316	3.2792e-05	0.000360893
PPP2R2C	11.3617	-1.5972	0.384609	-4.1528	3.28437e-05	0.000361263
PARD6A	6.41559	2.19451	0.528627	4.15135	3.30525e-05	0.000363358
GPAA1	80.9362	1.17563	0.283316	4.14953	3.33153e-05	0.000366045
GNG12	34.1593	-1.53259	0.369487	-4.14788	3.35572e-05	0.000368499
GMPS	25.1176	0.908272	0.218982	4.1477	3.35832e-05	0.000368581
ONECUT2	2.47772	4.53714	1.09483	4.14414	3.41086e-05	0.000374141
RIMS3	6.76713	2.8982	0.699494	4.14328	3.42371e-05	0.000375344
PPA2	63.0017	-0.705519	0.170298	-4.14285	3.43022e-05	0.000375728
UNG	29.986	1.39165	0.33592	4.14279	3.43099e-05	0.000375728
RFC2	25.7445	1.17121	0.282763	4.14202	3.4426e-05	0.000376771
UQCRQ	252.188	-0.681197	0.164465	-4.14191	3.44431e-05	0.000376771
MTUS1	24.5991	-1.13188	0.273307	-4.14144	3.45129e-05	0.000377328
CTAGE5	12.9217	-1.0417	0.251584	-4.14059	3.46421e-05	0.000378532
PDE7A	22.0742	1.25113	0.302191	4.14018	3.4703e-05	0.000378989
CIB2	10.6157	2.5034	0.604771	4.13942	3.48185e-05	0.000380042
IGLC7	5.82832	-2.65884	0.642854	-4.13599	3.53422e-05	0.000385546
GNAS	444.816	0.692189	0.167367	4.13574	3.53807e-05	0.000385612
C5orf38	12.8162	1.80266	0.435878	4.1357	3.5387e-05	0.000385612
ATP6V1G1	116.639	-0.602805	0.145771	-4.1353	3.54487e-05	0.000386073
POMT2	13.2343	1.28251	0.310168	4.13488	3.55141e-05	0.00038654
MEX3B	4.15992	2.45908	0.594733	4.13477	3.55305e-05	0.00038654
KRT32	1.95525	-3.51442	0.85004	-4.13442	3.55853e-05	0.000386924
C1orf198	18.4506	1.44965	0.350662	4.13402	3.56473e-05	0.000387387
SOGA3	3.73503	4.35843	1.05447	4.1333	3.57598e-05	0.000388397
PIGR	5.70535	-5.17518	1.25232	-4.13246	3.58898e-05	0.000389597
ADAMTS14	6.02458	3.04013	0.735884	4.13126	3.60778e-05	0.00039126
GLCCI1	13.5903	1.92515	0.465998	4.13123	3.60824e-05	0.00039126
HOXA-AS2	8.955	-1.59299	0.38567	-4.13045	3.62046e-05	0.000392371
WRAP73	18.7561	1.2188	0.295088	4.13028	3.62323e-05	0.000392457
C9orf24	6.30624	4.03748	0.977773	4.12926	3.63932e-05	0.000393986
TCTEX1D2	27.3845	1.09812	0.265969	4.12873	3.64766e-05	0.000394622
MS4A8	44.0379	6.6702	1.61559	4.12864	3.64917e-05	0.000394622
CEP41	8.11004	1.84581	0.447098	4.12843	3.65248e-05	0.000394766
RPAIN	37.8807	0.893945	0.216545	4.12822	3.65577e-05	0.000394906
SSRP1	51.8528	1.03931	0.251797	4.12756	3.66639e-05	0.000395632
CHAF1B	4.21368	2.28645	0.553949	4.12755	3.66646e-05	0.000395632
RANBP1	116.28	1.21257	0.293874	4.12616	3.68867e-05	0.000397812
RP11-7K24.3	7.11156	-2.60816	0.63218	-4.12566	3.69668e-05	0.000398375
SLC20A1	24.4134	1.15968	0.281094	4.12559	3.6979e-05	0.000398375
GPT2	33.62	-1.56472	0.379357	-4.12467	3.71268e-05	0.000399751
RP3-403A15.5	5.92113	2.86315	0.694206	4.12435	3.71789e-05	0.000400095
TRIM27	26.1608	0.932429	0.22619	4.12232	3.75079e-05	0.000403418
WHSC1	35.0052	1.9696	0.477829	4.12197	3.75653e-05	0.000403817
SLC6A3	2.01216	4.23549	1.02761	4.12171	3.76072e-05	0.000404049
VIT	3.79954	-2.28814	0.55543	-4.11957	3.79575e-05	0.000407486
BHLHE22	16.3328	3.53511	0.858138	4.11951	3.79681e-05	0.000407486
KB-1562D12.1	1.73294	-3.34147	0.811267	-4.11882	3.80811e-05	0.000408479
MNX1	1.68975	3.99164	0.969477	4.11731	3.83318e-05	0.000410946
EZH2	20.6102	1.53222	0.372189	4.11677	3.84227e-05	0.000411699
CXCL14	63.2695	-2.34647	0.570137	-4.11564	3.86113e-05	0.000413496
EMX1	1.58392	3.90194	0.948203	4.11509	3.87037e-05	0.000414262
CHD4	60.4494	0.672493	0.163475	4.11372	3.89327e-05	0.00041649
E2F3	7.65477	1.66902	0.405741	4.1135	3.89704e-05	0.000416669
GALE	33.4433	-1.22568	0.298191	-4.11038	3.95004e-05	0.000422108
SSBP4	45.0805	1.07869	0.262505	4.10922	3.97005e-05	0.000424019
RP11-323C15.2	6.00454	4.67624	1.13839	4.10776	3.9951e-05	0.000426466
TMEM43	29.2885	-0.90684	0.220777	-4.10749	3.99983e-05	0.000426742
GULP1	12.6342	-1.69087	0.411799	-4.10607	4.02454e-05	0.000429148
RPLP1	1345.34	-0.79152	0.192793	-4.10553	4.03382e-05	0.000429907
PAK6	7.70495	-1.53538	0.374074	-4.10449	4.05202e-05	0.000431564
ADAM15	77.1402	-0.895007	0.218061	-4.1044	4.05371e-05	0.000431564
GOLGA4	18.5132	-1.05911	0.258195	-4.10199	4.09605e-05	0.000435838
USP13	6.12646	1.93809	0.47253	4.10151	4.10455e-05	0.00043651
ENHO	4.89778	3.10221	0.756636	4.10001	4.13141e-05	0.000439131
PNMAL1	3.24247	3.73808	0.911841	4.09948	4.14081e-05	0.000439894
TIMM50	44.592	1.08004	0.263574	4.09766	4.17348e-05	0.000443129
HDAC2	71.4819	1.0828	0.264268	4.09737	4.17874e-05	0.00044345
MUC5B	32.9115	-6.4415	1.57237	-4.09669	4.19095e-05	0.000444509
DUXAP9	7.30708	3.75953	0.917908	4.09575	4.20795e-05	0.000446074
ECEL1	4.33338	4.17512	1.01957	4.09497	4.2222e-05	0.000447346
GPR19	2.65027	4.6347	1.13189	4.09467	4.22771e-05	0.000447691
BPIFB1	30.6173	-7.30566	1.78505	-4.0927	4.26376e-05	0.000451269
MEGF11	2.4226	3.6922	0.902243	4.09225	4.27209e-05	0.00045191
TAF11	24.2288	0.820934	0.200751	4.08932	4.32635e-05	0.000457406
PHACTR2	12.4915	-1.383	0.338324	-4.08779	4.35505e-05	0.000460196
CYTH1	36.0409	-0.974997	0.238647	-4.08551	4.39798e-05	0.000464485
CPLX1	8.52042	2.58245	0.632124	4.08535	4.40108e-05	0.000464566
SNAP47	15.7494	1.09111	0.267173	4.08392	4.42814e-05	0.000467048
RP11-662M24.2	3.24777	4.14826	1.01577	4.08386	4.42929e-05	0.000467048
ASCC2	38.8345	-0.838459	0.205331	-4.08345	4.43725e-05	0.00046764
RPS27	4347.88	-0.724304	0.177432	-4.08214	4.46224e-05	0.000470025
SLC6A4	1.11114	-3.81052	0.933512	-4.08192	4.46661e-05	0.000470235
SEC14L2	9.10803	-1.37235	0.33648	-4.07856	4.53159e-05	0.000476824
MAPRE1	56.1841	0.638257	0.15656	4.07674	4.56713e-05	0.000480309
BCOR	15.7786	1.26251	0.309721	4.07628	4.57627e-05	0.000481016
EEF1B2	602.73	-1.20277	0.295159	-4.07498	4.60176e-05	0.00048344
CD59	249.64	-1.1594	0.284588	-4.07395	4.62224e-05	0.000485335
CA8	5.5946	3.86646	0.949334	4.07281	4.6449e-05	0.000487458
ACE2	1.03646	-3.71609	0.912785	-4.07116	4.67805e-05	0.000490677
HCN3	8.26106	2.02303	0.497034	4.07022	4.69696e-05	0.000492228
CTB-193M12.5	6.29954	1.87528	0.460736	4.07018	4.69778e-05	0.000492228
COX17	69.1568	0.995759	0.2447	4.06931	4.71529e-05	0.000493802
C15orf59	7.8165	-1.54469	0.379681	-4.06838	4.73405e-05	0.000495506
HMGN2P3	3.90375	3.01266	0.740561	4.06808	4.74019e-05	0.000495664
CTC-550B14.7	5.23767	-1.58865	0.390519	-4.06806	4.74055e-05	0.000495664
CDC42BPG	10.2957	-1.28619	0.316248	-4.06704	4.76146e-05	0.000497589
PRELID1	87.0752	-0.494698	0.121654	-4.06642	4.77406e-05	0.00049858
POLR2K	64.7559	0.933841	0.229652	4.06633	4.77596e-05	0.00049858
HSD17B1	4.224	-1.822	0.448291	-4.06433	4.81716e-05	0.000502618
C2orf70	2.33923	4.45422	1.09639	4.06264	4.85205e-05	0.000505992
TXNDC16	7.5225	1.85867	0.457794	4.06007	4.90585e-05	0.000511335
COMMD4	63.6941	1.1444	0.281931	4.05916	4.92504e-05	0.000512904
PSMB2	44.0077	1.48945	0.36694	4.05911	4.92606e-05	0.000512904
CEP55	10.3321	1.77726	0.438112	4.05663	4.97869e-05	0.000518112
FAM72A	5.19184	1.96053	0.483358	4.05606	4.9908e-05	0.0005191
SRRM3	10.1862	1.64738	0.406249	4.0551	5.01131e-05	0.000520961
PTPRN2	6.64089	2.28198	0.56277	4.05491	5.01529e-05	0.000521103
PTCHD2	1.80897	4.06032	1.00161	4.05381	5.039e-05	0.000523169
BMS1P10	2.52558	-2.68574	0.662534	-4.05374	5.04044e-05	0.000523169
FAM3D	79.7895	-3.55675	0.877629	-4.05268	5.06339e-05	0.000525277
ALG1L	7.6021	2.51004	0.619544	4.05143	5.09049e-05	0.000527577
CEP85	12.802	1.47187	0.363298	4.05142	5.09087e-05	0.000527577
NPM2	5.04146	3.18247	0.785626	4.05088	5.10253e-05	0.000528511
CSMD2	3.87965	4.7931	1.18336	4.05041	5.1129e-05	0.000529309
C1GALT1	20.4272	-0.979841	0.241949	-4.04978	5.12669e-05	0.00053046
FAM72B	4.51168	2.59214	0.640874	4.04469	5.2392e-05	0.00054182
PTHLH	6.95647	-1.93583	0.47882	-4.04293	5.27878e-05	0.00054563
BLM	4.6313	2.13444	0.527972	4.04272	5.2835e-05	0.000545834
LRRC1	9.38711	-1.21494	0.300544	-4.04247	5.28914e-05	0.000546133
PRICKLE4	14.7995	-1.2847	0.318002	-4.03992	5.34683e-05	0.000551547
KIF18A	4.38791	2.74576	0.679659	4.03991	5.34713e-05	0.000551547
MYBL1	6.50511	2.58536	0.640194	4.0384	5.3818e-05	0.000554757
CCDC6	15.6328	-0.899981	0.222863	-4.03827	5.38466e-05	0.000554757
ZBTB10	5.89686	1.96655	0.486987	4.03819	5.38661e-05	0.000554757
STX2	11.477	1.34629	0.333464	4.0373	5.40706e-05	0.000556575
PTK2	37.8761	0.909685	0.225374	4.03633	5.42931e-05	0.000558574
ELOVL6	9.01461	-1.34478	0.333179	-4.03621	5.4321e-05	0.000558574
DDX11-AS1	2.1266	3.50121	0.867498	4.03599	5.43735e-05	0.000558825
DMWD	22.773	0.895073	0.221803	4.03544	5.45009e-05	0.000559844
LL22NC03-80A10.6	12.4008	-1.08436	0.268727	-4.03518	5.45602e-05	0.000560164
ZNF367	8.12158	2.60574	0.645825	4.03474	5.4663e-05	0.000560725
COPS8	39.6832	0.663471	0.164441	4.0347	5.46712e-05	0.000560725
SEMA4D	23.8947	-0.742049	0.183933	-4.03434	5.47564e-05	0.000561066
ADH1C	8.1969	-3.24395	0.804087	-4.03432	5.47608e-05	0.000561066
MEAF6	58.9666	1.09448	0.271322	4.03389	5.48612e-05	0.000561804
SLC6A9	6.30581	-1.44702	0.358828	-4.03262	5.51581e-05	0.000564554
USP53	14.0462	-1.32697	0.329109	-4.03199	5.53055e-05	0.000565772
LLNLF-176F2.1	8.19474	-1.54501	0.383219	-4.03165	5.53871e-05	0.000566316
ARPC3	242.092	-0.758717	0.188196	-4.03153	5.54159e-05	0.000566319
SRSF3	232.756	0.557797	0.138367	4.03129	5.54711e-05	0.000566516
ZNF496	12.7683	1.10614	0.274393	4.0312	5.54922e-05	0.000566516
WDFY2	9.35917	-1.14092	0.283041	-4.03092	5.55581e-05	0.000566897
PGP	10.7762	1.38878	0.344716	4.02876	5.60715e-05	0.000571843
CAB39	27.3964	-0.797534	0.198043	-4.02707	5.64757e-05	0.00057567
NTHL1	21.6991	1.23283	0.30622	4.02595	5.67448e-05	0.000577881
CENPH	11.9234	1.59463	0.396091	4.02593	5.67508e-05	0.000577881
SPATS2	14.4109	1.17801	0.292661	4.02515	5.69379e-05	0.00057949
PHACTR4	24.7939	-0.894307	0.222201	-4.02477	5.7031e-05	0.000580141
AC004381.6	6.96281	2.355	0.585487	4.0223	5.76336e-05	0.000585694
SLC11A2	20.6438	-0.807769	0.200823	-4.02229	5.76358e-05	0.000585694
VPS35	37.5171	-0.685291	0.170397	-4.02173	5.77714e-05	0.000586772
NABP2	27.4093	1.25425	0.311885	4.02152	5.78238e-05	0.000587004
VOPP1	31.0151	1.12783	0.280526	4.02042	5.80951e-05	0.000589458
PCBP2	331.375	0.645366	0.160529	4.02026	5.81348e-05	0.00058956
TPT1	3749.82	-1.20189	0.299016	-4.01948	5.83257e-05	0.000591077
C2CD2	8.39131	-1.38367	0.344253	-4.01934	5.83622e-05	0.000591077
SEPHS1	28.3028	0.863015	0.214718	4.01929	5.83736e-05	0.000591077
SERPINH1	48.6908	1.53915	0.382971	4.01897	5.8452e-05	0.00059157
LINC00964	1.16592	-3.88551	0.967289	-4.01691	5.89663e-05	0.000596471
HGFAC	1.52887	3.85276	0.959203	4.01662	5.90385e-05	0.000596898
RP11-832A4.7	1.09147	-3.79603	0.945304	-4.01568	5.92759e-05	0.000598993
HIST4H4	6.14919	-1.64675	0.410189	-4.01462	5.95424e-05	0.000601381
RET	4.88714	3.98971	0.993906	4.01417	5.96545e-05	0.00060209
ZNF22	14.0992	1.02407	0.255119	4.0141	5.96731e-05	0.00060209
CDK5RAP2	26.6007	1.20032	0.299064	4.0136	5.97985e-05	0.000602791
SLC4A8	3.10779	3.69356	0.920266	4.01359	5.98032e-05	0.000602791
KCNAB3	5.70111	2.37345	0.591431	4.01307	5.99348e-05	0.000603811
NEURL1B	22.277	1.15345	0.287441	4.01282	5.99982e-05	0.000603923
EFCAB2	9.27322	1.58487	0.394956	4.01278	6.00066e-05	0.000603923
ATP11B	28.3555	-0.930436	0.231987	-4.01072	6.05342e-05	0.000608924
MAP3K1	10.878	-1.24396	0.310201	-4.01018	6.06714e-05	0.000609996
RP5-984P4.6	3.34298	4.96417	1.23801	4.00979	6.07734e-05	0.000610697
C11orf49	16.856	1.24946	0.31161	4.00967	6.08025e-05	0.000610697
SFTA3	6.17426	5.84428	1.45792	4.00863	6.10716e-05	0.00061309
RIMS4	3.22627	4.5171	1.12706	4.00786	6.12723e-05	0.000614795
GCKR	1.11146	-3.81111	0.951826	-4.00399	6.22817e-05	0.000624608
SMARCD1	27.4816	0.808258	0.201943	4.00241	6.27001e-05	0.000628486
CKMT1B	17.6205	-1.5276	0.381708	-4.00201	6.2807e-05	0.000629241
DUXAP8	8.01883	3.1924	0.797784	4.00158	6.29213e-05	0.000629897
LIN7A	5.69602	2.8005	0.699861	4.00151	6.29388e-05	0.000629897
HNRNPM	103.212	0.599	0.149697	4.0014	6.29675e-05	0.000629897
WNT10A	4.6845	-2.0615	0.515239	-4.00106	6.30597e-05	0.000630502
MOK	11.1414	1.38126	0.345243	4.00083	6.31208e-05	0.000630796
IPO5	43.9423	0.746832	0.186691	4.00037	6.3244e-05	0.000631709
AC017116.11	5.89966	-1.77085	0.442783	-3.99937	6.35119e-05	0.000634067
PPARD	12.1944	-1.05837	0.264661	-3.99896	6.36212e-05	0.000634839
MB	5.58921	3.34053	0.835383	3.9988	6.36649e-05	0.000634957
CACNA2D2	5.165	2.99532	0.749129	3.9984	6.3771e-05	0.000635696
RN7SL441P	1.23848	-3.56601	0.891995	-3.9978	6.39351e-05	0.000637013
RP11-382A20.3	21.6163	1.13903	0.284936	3.9975	6.40159e-05	0.000637498
CYP11A1	2.52759	-2.69141	0.673449	-3.99646	6.42977e-05	0.000639984
[truncated: 2,907 more rows]

## Sheet: Supplementary table 2
HALLMARK GSEA for SCCE
geneSet	ES	NES	FDR
HALLMARK_E2F_TARGETS	0.690885	2.41669	0
HALLMARK_PANCREAS_BETA_CELLS	0.842444	2.24708	0
HALLMARK_G2M_CHECKPOINT	0.644169	2.24073	0
HALLMARK_SPERMATOGENESIS	0.626812	2.06867	0
HALLMARK_P53_PATHWAY	-0.492736	-2.04836	0
HALLMARK_HEDGEHOG_SIGNALING	0.621751	1.67258	0.00297113
HALLMARK_APICAL_SURFACE	-0.530345	-1.79411	0.00435572
HALLMARK_ADIPOGENESIS	-0.429498	-1.81658	0.00453721
HALLMARK_FATTY_ACID_METABOLISM	-0.450212	-1.83924	0.00483969
HALLMARK_ESTROGEN_RESPONSE_EARLY	-0.43497	-1.86923	0.00544465
HALLMARK_XENOBIOTIC_METABOLISM	-0.406572	-1.71668	0.00846945
HALLMARK_ESTROGEN_RESPONSE_LATE	-0.384096	-1.67235	0.0103708
HALLMARK_ANDROGEN_RESPONSE	-0.409773	-1.60689	0.0136116
HALLMARK_MITOTIC_SPINDLE	0.416077	1.43764	0.0485604

## Sheet: Supplementary table 3
GO enrichment analysis for DEGs
ID	Description	GeneRatio	BgRatio	pvalue	p.adjust	qvalue	geneID	Count
GO:0140014	mitotic nuclear division	94/2774	269/17653	4.92144e-15	1.46461e-11	1.32895e-11	11065/27338/10459/3833/10615/4605/1063/83540/22974/9212/57026/9055/3835/113130/4751/11004/991/6790/51203/5347/332/55143/146909/24137/26271/9088/11130/701/891/440145/84722/9493/286151/699/995/10403/10460/9918/9232/9787/90417/990/81620/23397/7283/29127/9735/8243/9319/23636/4085/64151/3832/79980/49856/5902/64793/10361/81930/55755/5300/79075/7272/9928/1111/8379/84861/10592/23310/3643/79598/84250/2857…	94
GO:0000280	nuclear division	127/2774	411/17653	4.9355e-15	1.46461e-11	1.32895e-11	11065/7153/27338/10459/3833/10615/4605/2175/1063/83540/22974/994/9212/57026/9055/116138/3835/113130/4751/11004/991/6790/51203/5347/332/55143/146909/24137/26271/9088/1164/11130/701/891/440145/7314/84722/898/9493/286151/5889/699/995/10403/10460/9918/9232/9787/90417/990/81620/23397/7283/56776/29127/9735/259266/8243/9319/23636/84501/4085/8900/64151/3832/29893/79980/49856/5902/64793/10361/81930/4603/5…	127
GO:0000819	sister chromatid segregation	85/2774	239/17653	3.18791e-14	6.30675e-11	5.72258e-11	11065/7153/10459/3833/10615/1063/83540/9212/9055/1058/3835/113130/4751/11004/2237/991/51203/5347/332/55143/146909/116028/24137/57405/147841/1663/79019/11130/701/891/10726/84722/9493/5889/699/10403/10460/9918/9232/9787/90417/990/9793/81620/79172/23397/7283/29127/9735/8243/9319/23636/23421/4085/64151/2491/79980/81930/64946/55755/79075/7272/9928/220134/8379/84861/64105/10592/55920/91687/23310/80776/…	85
GO:0007059	chromosome segregation	112/2774	358/17653	8.19596e-14	1.21608e-10	1.10344e-10	11065/7153/10459/3833/10615/1063/83540/9212/9055/1058/3835/113130/4751/11004/2237/991/51203/5347/332/55143/146909/116028/24137/57405/147841/1663/1894/79019/11130/701/891/55355/10726/84722/898/9493/5889/699/10403/10460/9918/9232/9787/90417/990/9793/81620/79172/23397/7283/56776/29127/9735/8243/9319/23636/23421/4085/64151/3832/2491/79980/64793/81930/64946/55755/79075/7272/9928/220134/8379/84861/6410…	112
GO:0006261	DNA-dependent DNA replication	61/2774	151/17653	2.27299e-13	2.69804e-10	2.44813e-10	4171/142/5984/10535/2237/8914/4172/3978/5424/5426/4176/5111/1663/8318/1017/64710/144455/898/29980/4175/4174/4173/51659/63922/990/81620/5985/8243/23594/10189/4796/8317/51053/5422/5982/641/79075/80174/5557/5983/9837/10714/1763/6119/23649/1602/84515/7884/84296/11073/146956/5558/4998/5427/253714/55388/7013/5888/79733/22891/652	61
GO:0098813	nuclear chromosome segregation	99/2774	307/17653	2.95345e-13	2.92145e-10	2.65085e-10	11065/7153/10459/3833/10615/1063/83540/9212/9055/1058/3835/113130/4751/11004/2237/991/51203/5347/332/55143/146909/116028/24137/57405/147841/1663/1894/79019/11130/701/891/10726/84722/898/9493/5889/699/10403/10460/9918/9232/9787/90417/990/9793/81620/79172/23397/7283/56776/29127/9735/8243/9319/23636/23421/4085/64151/2491/79980/81930/64946/55755/79075/7272/9928/220134/8379/84861/64105/10592/55920/916…	99
GO:0006260	DNA replication	95/2774	296/17653	1.21988e-12	1.03429e-09	9.38485e-10	4171/142/5984/10535/5763/2237/8914/4172/3978/4678/116028/983/5424/5426/80119/5931/4176/5111/1663/8318/9401/1017/63967/64710/144455/5928/7156/898/29980/4175/995/51514/4174/4173/51659/63922/990/81620/5985/6241/8243/23594/10189/9156/4796/8317/51053/5422/10036/5982/6749/8208/10361/641/83695/79075/80174/1111/5557/56953/5983/5810/9837/10714/55704/1763/3643/6119/23649/1602/84515/7884/84296/11073/146956/…	95
GO:0048285	organelle fission	130/2774	457/17653	2.05004e-12	1.52088e-09	1.38e-09	11065/7153/27338/10459/3833/10615/4605/2175/1063/83540/22974/994/9212/57026/9055/116138/3835/113130/4751/11004/991/6790/51203/5347/332/55143/146909/24137/26271/9088/1164/11130/701/891/440145/7314/84722/898/9493/286151/5889/699/995/10403/10460/9918/9232/9787/90417/54332/990/81620/23397/7283/56776/29127/9735/259266/8243/9319/23636/84501/4085/8900/64151/3832/29893/79980/49856/5902/64793/10361/81930/…	130
GO:0000070	mitotic sister chromatid segregation	59/2774	152/17653	4.17394e-12	2.75248e-09	2.49753e-09	11065/10459/3833/10615/1063/83540/9212/9055/3835/113130/4751/11004/991/51203/5347/55143/146909/24137/11130/701/891/84722/9493/699/10403/10460/9918/9232/9787/90417/990/81620/23397/7283/29127/8243/9319/23636/4085/64151/79980/81930/55755/79075/7272/9928/8379/84861/10592/23310/84250/285753/11044/8260/51529/10051/54908/283489/9525	59
GO:0070268	cornification	48/2774	113/17653	9.37111e-12	5.56176e-09	5.04659e-09	3856/1825/1824/84283/2125/11005/11187/3848/5493/1830/26085/3728/1828/64065/2312/823/5652/3713/7051/1832/3851/192666/6707/3860/6698/3852/144501/3880/3882/1475/6699/196374/338785/43849/3854/25984/84648/3853/11202/3868/6700/3881/6701/6704/5266/3850/286887/6703	48
GO:0044786	cell cycle DNA replication	32/2774	60/17653	1.76152e-11	9.32935e-09	8.46521e-09	5984/2237/3978/5424/5426/5111/8318/144455/29980/51659/81620/5985/8243/8317/51053/5422/5982/80174/5557/5983/9837/10714/1763/6119/23649/1602/7884/5558/5427/7013/5888/79733	32
GO:0033260	nuclear DNA replication	29/2774	51/17653	1.88631e-11	9.32935e-09	8.46521e-09	5984/2237/3978/5424/5426/5111/8318/29980/51659/81620/5985/8317/51053/5422/5982/80174/5557/5983/9837/10714/1763/6119/23649/1602/7884/5558/5427/7013/5888	29
GO:0008544	epidermis development	126/2774	462/17653	9.79025e-11	4.46963e-08	4.05562e-08	9355/3856/80199/55506/5080/55283/2146/3066/2068/3643/3204/10468/7976/387264/6424/10083/596/7042/84189/58495/1825/29841/57822/8626/79755/224/182/1824/84283/5275/2125/301/147495/11005/10626/1969/9620/2012/11187/3848/5493/3664/1830/26085/3728/2709/1828/645027/5017/1382/64065/204219/55612/8456/2312/8796/823/5652/247/3713/7051/7474/2171/360/2069/2810/1832/353145/8754/353142/7053/117531/3851/125981/192…	126
GO:0006270	DNA replication initiation	25/2774	43/17653	2.42272e-10	1.02706e-07	9.31928e-08	4171/4172/5426/4176/8318/1017/898/4175/4174/4173/51659/990/81620/23594/8317/5422/5557/23649/84515/84296/11073/5558/4998/5427/55388	25
GO:0043588	skin development	111/2774	413/17653	3.17138e-09	1.25481e-06	1.13858e-06	9355/3856/80199/55506/5080/3066/2068/3204/10468/7976/387264/1277/596/7042/58495/1825/29841/57822/8626/182/1824/84283/5275/2125/301/239/147495/11005/10626/1969/9620/11187/3848/5493/2707/3664/1830/26085/3728/3673/1828/5017/64065/204219/55612/8456/2312/8796/823/3691/5652/247/3713/7051/7474/360/9076/2069/2810/1832/353145/8754/353142/7053/3851/125981/192666/84518/6707/2355/23086/3860/6698/3852/144501/…	111
GO:0000075	cell cycle checkpoint	70/2774	225/17653	4.83244e-09	1.79254e-06	1.6265e-06	7153/1869/10459/1063/9212/3014/51512/8914/6790/5347/983/5111/8318/11130/701/1017/9656/891/7314/63967/144455/7027/29980/55367/699/995/51514/10403/5591/79968/55215/990/81620/9735/5629/7161/84446/9319/4085/581/641/79035/55755/83695/7272/1111/8379/84861/5810/1763/1407/84444/11073/146956/51343/83990/54908/672/57060/79733/8626/64859/595/85456/2810/10397/10769/4582/1030/5325	70
GO:0007088	regulation of mitotic nuclear division	54/2774	161/17653	1.58193e-08	5.52279e-06	5.01123e-06	11065/10459/1063/57026/113130/4751/6790/51203/5347/26271/9088/701/891/286151/699/995/10403/10460/9232/9787/990/81620/9735/8243/9319/23636/4085/3832/5902/64793/10361/55755/5300/7272/1111/8379/84861/3643/79598/84250/8260/51529/27085/79866/79884/126731/9525/255324/7039/1908/146691/2069/652/3552	54
GO:0000086	G2/M transition of mitotic cell cycle	74/2774	250/17653	1.92131e-08	6.33498e-06	5.7482e-06	7846/203068/1063/22974/994/9212/2305/4751/6790/5347/983/9088/22994/1017/10657/891/7314/63967/9024/29980/5889/995/51514/9133/55215/23354/1019/7840/9793/7283/55559/84446/4957/9833/10806/9738/8317/95681/5690/641/55755/93323/9928/80174/55920/55722/11190/3161/84131/890/6502/11073/5569/993/219736/5218/60672/10083/79866/672/27133/11116/22995/7164/9525/5520/1022/595/5500/22822/84962/5243/1030/7277	74
GO:0051783	regulation of nuclear division	59/2774	184/17653	2.27346e-08	6.95913e-06	6.31453e-06	11065/10459/1063/57026/113130/4751/991/6790/51203/5347/26271/9088/701/891/286151/699/995/10403/10460/9232/9787/990/81620/9735/8243/9319/23636/4085/3832/5902/64793/10361/55755/5300/7272/1111/8379/84861/5810/3643/79598/84250/2827/8260/51529/51343/27085/79866/79884/126731/9525/255324/7039/1908/146691/7474/2069/652/3552	59
GO:0048562	embryonic organ morphogenesis	82/2774	288/17653	2.34512e-08	6.95913e-06	6.31453e-06	115908/6495/10736/6474/121643/80199/1750/5080/1749/7703/5629/4237/55897/5754/51804/55036/3225/55636/25806/3398/6491/3236/3215/26005/29985/2138/2048/7481/3204/1280/7976/50515/25902/3167/9742/6913/219736/9464/4325/54806/10083/3203/51168/6299/64220/3142/525/123872/84189/2254/58495/53904/28982/3217/579/23314/6496/57822/5916/9620/4088/5595/7474/4188/3340/388591/1942/10413/9423/652/3280/124590/121227/7…	82
GO:0007062	sister chromatid cohesion	47/2774	134/17653	2.7717e-08	7.83336e-06	7.10779e-06	1063/83540/9212/1058/3835/113130/11004/2237/991/5347/332/55143/57405/147841/1663/79019/11130/701/10726/5889/699/10403/9793/79172/9735/8243/23421/4085/2491/79980/81930/64946/79075/220134/8379/64105/55920/91687/80776/84250/1780/55839/11044/8260/54908/79682/6249	47
GO:0044839	cell cycle G2/M phase transition	77/2774	267/17653	3.43726e-08	8.83488e-06	8.01654e-06	7846/203068/1063/22974/994/9212/2305/51512/4751/6790/5347/983/9088/22994/1017/10657/891/7314/63967/9024/29980/5889/995/51514/9133/55215/23354/1019/7840/9793/7283/55559/84446/4957/9833/10806/9738/8317/95681/5690/641/55755/93323/9928/80174/1111/55920/55722/11190/3161/84131/890/6502/11073/5569/993/219736/5218/51343/60672/10083/79866/672/27133/11116/22995/7164/9525/5520/1022/595/5500/22822/84962/5243…	77
GO:0099003	vesicle-mediated transport in synapse	48/2774	139/17653	3.47846e-08	8.83488e-06	8.01654e-06	6855/10814/6616/8120/6456/254263/8618/3800/57586/6857/6860/5217/6804/6861/6853/9829/114088/23208/9066/126567/9783/10815/116841/2054/140730/8825/3798/84062/29993/57502/93664/8448/57555/27445/63908/80128/388125/145741/2901/90019/282991/115548/123036/84958/415117/8411/85439/94122	48
GO:0032201	telomere maintenance via semi-conservative replication	17/2774	27/17653	3.57266e-08	8.83488e-06	8.01654e-06	5984/2237/5424/5426/5111/5985/5422/5982/5557/5983/10714/1763/6119/23649/5558/5427/7013	17
GO:1902850	microtubule cytoskeleton organization involved in mitosis	46/2774	132/17653	4.8596e-08	1.15367e-05	1.04681e-05	3833/4605/83540/22974/9212/9055/1058/4751/991/6790/51203/5347/332/24137/79187/57405/891/440145/84722/9493/284403/10403/10460/5080/7283/29127/8243/23636/3832/6491/49856/55755/7272/25886/9181/89958/79598/4671/79866/54908/79884/9371/126731/9525/10769/51119	46
GO:0009913	epidermal cell differentiation	95/2774	355/17653	5.37034e-08	1.22588e-05	1.11234e-05	3856/55506/5080/55283/2146/3066/2068/3204/387264/6424/10083/84189/58495/1825/29841/8626/182/1824/84283/5275/2125/301/11005/10626/1969/11187/3848/5493/3664/1830/26085/3728/1828/64065/204219/8456/2312/8796/823/5652/247/3713/7051/7474/360/2069/2810/1832/353145/8754/353142/7053/117531/3851/125981/192666/84518/6707/2355/23086/3860/6698/3852/144501/3880/6820/135228/3882/10413/1475/6699/652/196374/33878…	95
GO:0030216	keratinocyte differentiation	83/2774	302/17653	1.06589e-07	2.34299e-05	2.12597e-05	3856/55506/5080/3204/387264/58495/1825/29841/8626/182/1824/84283/5275/2125/301/11005/10626/1969/11187/3848/5493/3664/1830/26085/3728/1828/64065/204219/8456/2312/8796/823/5652/247/3713/7051/7474/360/2069/2810/1832/353145/8754/353142/7053/3851/125981/192666/84518/6707/2355/23086/3860/6698/3852/144501/3880/135228/3882/10413/1475/6699/196374/338785/43849/677/3854/7421/79977/25984/84648/3853/11202/838…	83
GO:0007098	centrosome cycle	42/2774	119/17653	1.22085e-07	2.58778e-05	2.34808e-05	253012/4751/6790/5347/983/899/22994/1017/116840/284403/23354/9793/55559/84446/4957/23636/10806/9738/3832/6491/50855/5902/64793/55755/93323/26005/1111/25886/55722/91147/11190/117178/56890/11127/672/79884/9371/22995/9525/8850/10769/10015	42
GO:0007093	mitotic cell cycle checkpoint	53/2774	166/17653	1.35352e-07	2.77005e-05	2.51347e-05	7153/1869/10459/1063/9212/51512/6790/5347/983/5111/11130/701/1017/9656/891/7314/63967/144455/7027/29980/55367/699/995/10403/5591/55215/81620/9735/7161/84446/9319/4085/581/641/79035/55755/7272/8379/84861/11073/146956/672/57060/79733/8626/64859/595/85456/2810/10769/4582/1030/5325	53
GO:0000083	regulation of transcription involved in G1/S transition of mitotic cell cycle	17/2774	29/17653	1.59974e-07	3.16482e-05	2.87168e-05	1869/7298/26271/5111/8318/144455/7027/898/990/81620/1719/6241/8900/5422/3398/2672/4998	17
GO:0099504	synaptic vesicle cycle	45/2774	133/17653	1.81772e-07	3.48006e-05	3.15771e-05	6855/10814/1000/6616/6456/1644/8618/57586/6857/6860/5217/6804/6861/6853/9829/114088/23208/9066/126567/9783/10815/116841/2054/140730/2259/29993/57502/93664/8448/57555/27445/63908/6570/388125/145741/2901/90019/5338/115548/123036/84958/415117/8411/85439/94122	45
GO:0017157	regulation of exocytosis	57/2774	186/17653	2.22124e-07	4.1197e-05	3.73811e-05	10814/192683/57586/6857/6860/5217/6804/5865/8941/6861/6853/114088/9515/376267/23208/9066/126567/9783/10815/140730/93664/55512/8448/4878/115827/25837/27445/63908/388125/145741/2901/10890/7447/9525/634/90019/301/5874/6382/5898/5899/123036/8673/84958/203190/1080/23086/9545/10015/136/201294/2150/5978/3993/94122/57126/3566	57
GO:0023061	signal release	109/2774	435/17653	2.36252e-07	4.24896e-05	3.85539e-05	10814/6616/8618/3670/57586/6857/6860/5217/2922/3170/6447/6804/6861/9024/6853/2691/114088/9515/7425/84446/7351/5798/23208/6854/11255/9066/1136/2571/55636/126567/5127/9783/10815/116841/5799/2054/140730/8825/9254/84062/9627/116/387597/183/8660/4826/8497/5991/1407/93664/774/1813/2914/3625/55512/8448/8874/57555/1394/8431/4878/5530/9379/91608/353500/84300/23178/152/93/27445/63908/3767/388125/8862/14574…	109
GO:0099531	presynaptic process involved in chemical synaptic transmission	50/2774	156/17653	2.65101e-07	4.62757e-05	4.19894e-05	10814/6616/8618/57586/6857/6860/5217/6804/5865/6861/6853/114088/84446/23208/6854/11255/9066/1136/2571/126567/9783/6531/10815/116841/5799/2054/140730/8825/84062/9627/8497/93664/774/1813/2914/8448/9379/27445/63908/388125/145741/2901/90019/123036/84958/415117/6532/6536/6623/94122	50
GO:0051321	meiotic cell cycle	69/2774	246/17653	5.45632e-07	9.25236e-05	8.39535e-05	7153/2175/83540/994/116138/3014/4751/991/6790/5347/983/2956/26271/8438/1164/701/1017/7314/7156/898/286151/5889/699/9918/9232/23397/7283/56776/259266/8243/9156/9319/84501/8900/29893/79980/10361/81930/4603/7272/10592/5810/11022/23310/3643/11144/164045/5892/146956/2827/10734/10051/51343/100130958/83990/256126/89765/56154/126549/3955/7013/5888/4882/10388/55329/84057/5017/7474/2069	69
GO:0070507	regulation of microtubule cytoskeleton organization	52/2774	169/17653	6.45562e-07	0.000105615	9.58323e-05	50861/10615/22974/4751/6790/5347/899/79187/22994/11075/84722/4131/10460/8243/23636/4133/79969/3832/29098/6491/5902/64793/81930/55755/220134/1111/26586/25886/636/55521/10263/9181/79929/91147/55201/58526/11190/56890/79598/221150/79866/672/79884/126731/9525/6249/23299/8850/57606/10769/10015/59341	52
GO:0007052	mitotic spindle organization	39/2774	113/17653	6.58426e-07	0.000105615	9.58323e-05	3833/4605/83540/22974/9212/9055/4751/991/6790/5347/332/24137/79187/57405/891/440145/84722/9493/284403/10403/10460/7283/29127/8243/23636/3832/6491/49856/7272/25886/79598/4671/79866/79884/9371/126731/9525/10769/51119	39
GO:0090068	positive regulation of cell cycle process	75/2774	277/17653	8.09724e-07	0.000126466	0.000114752	11065/201161/3642/1869/10615/994/9212/51512/113130/2237/6790/51203/983/5111/1663/1894/8318/1017/891/7314/144455/7027/9493/55367/5889/995/51514/10403/9787/990/1019/81620/29127/7161/23636/4085/581/8317/3398/5902/10361/83695/9928/80174/25886/55920/5457/3643/1813/84250/993/51529/219736/27085/672/7015/9371/57060/79733/6665/9525/255324/301/7039/595/85456/1908/10755/7474/2069/2810/10769/4582/3552/5325	75
GO:0006271	DNA strand elongation involved in DNA replication	13/2774	20/17653	9.00988e-07	0.000137112	0.000124412	142/5984/10535/2237/3978/5426/5111/51659/5422/5983/9837/1763/84296	13
GO:1903046	meiotic cell cycle process	56/2774	189/17653	9.50327e-07	0.000141005	0.000127944	7153/2175/83540/994/116138/991/6790/5347/2956/26271/1164/701/7314/898/286151/5889/699/9918/9232/23397/7283/56776/259266/9319/84501/8900/29893/79980/10361/81930/4603/7272/10592/5810/11022/23310/11144/164045/5892/146956/2827/10734/10051/51343/100130958/83990/256126/56154/126549/7013/5888/10388/84057/5017/7474/2069	56
GO:0031055	chromatin remodeling at centromere	21/2774	45/17653	9.9128e-07	0.000143494	0.000130203	201161/1058/4678/5931/79019/55355/8607/3070/5928/79172/23421/2491/64946/64105/11339/91687/387103/55839/8370/79682/121504	21
GO:0007269	neurotransmitter secretion	46/2774	145/17653	1.08542e-06	0.000149813	0.000135936	10814/6616/8618/57586/6857/6860/5217/6804/6861/6853/114088/84446/23208/6854/11255/9066/1136/2571/126567/9783/10815/116841/5799/2054/140730/8825/84062/9627/8497/93664/774/2914/8448/9379/27445/63908/388125/145741/2901/90019/123036/84958/415117/6536/6623/94122	46
GO:0099643	signal release from synapse	46/2774	145/17653	1.08542e-06	0.000149813	0.000135936	10814/6616/8618/57586/6857/6860/5217/6804/6861/6853/114088/84446/23208/6854/11255/9066/1136/2571/126567/9783/10815/116841/5799/2054/140730/8825/84062/9627/8497/93664/774/2914/8448/9379/27445/63908/388125/145741/2901/90019/123036/84958/415117/6536/6623/94122	46
GO:0048568	embryonic organ development	105/2774	428/17653	1.14737e-06	0.000154155	0.000139876	115908/6495/10155/5426/10736/6474/3856/144455/121643/80199/1750/5080/55764/1749/7703/5629/4237/55897/5754/51804/55036/3225/4435/55636/25806/3398/6491/3236/3215/53615/26005/29985/2138/2048/23462/7481/91461/2068/3204/1280/7976/50515/25902/3167/9742/6913/219736/9464/4325/54806/10083/3203/51168/6299/64220/7042/3142/525/123872/84189/3576/2254/58495/53904/28982/3217/579/23314/6496/79733/57822/5916/9620…	105
GO:0006836	neurotransmitter transport	68/2774	246/17653	1.16883e-06	0.000154155	0.000139876	10814/6616/1644/8618/11230/57586/6857/6860/5217/6804/5865/6861/23204/6853/114088/84446/23208/6854/11255/9900/9066/1136/2571/126567/9783/6531/10815/116841/5799/2054/140730/8825/84062/9627/116/8497/93664/774/1813/2914/9899/8448/4878/9379/27445/63908/81539/388662/6570/388125/204962/8862/145741/2901/90019/123036/6507/8673/84958/5023/415117/6532/6536/6529/6623/6538/477/94122	68
GO:0031023	microtubule organizing center organization	42/2774	129/17653	1.46924e-06	0.000189564	0.000172005	253012/4751/6790/5347/983/899/22994/1017/116840/284403/23354/9793/55559/84446/4957/23636/10806/9738/3832/6491/50855/5902/64793/55755/93323/26005/1111/25886/55722/91147/11190/117178/56890/11127/672/79884/9371/22995/9525/8850/10769/10015	42
GO:0032886	regulation of microtubule-based process	57/2774	197/17653	1.7674e-06	0.000223181	0.000202509	50861/10615/22974/4751/254263/6790/5347/899/79187/22994/11075/84722/4131/10460/8243/23636/4133/55036/79969/3832/29098/6491/255758/5902/64793/81930/55755/220134/1111/26586/25886/636/55521/10263/9181/79929/91147/55201/58526/11190/56890/79598/221150/79866/672/79884/123872/126731/2064/9525/6249/23299/8850/57606/10769/10015/59341	57
GO:0045787	positive regulation of cell cycle	94/2774	377/17653	1.97075e-06	0.000243676	0.000221105	11065/201161/3642/1869/10615/994/9212/51512/113130/2237/6790/51203/983/23326/1163/5111/1164/1663/1894/8318/1017/891/7314/144455/7027/84722/429/9493/3054/55367/5889/995/51514/10403/9787/990/1019/81620/29127/5629/7161/23636/4085/581/8317/3398/5902/10361/83695/9928/80174/1111/25886/55920/5457/3643/1813/84250/993/51529/219736/27085/672/7015/7042/3955/9371/8326/896/57060/79733/5753/6665/9525/255324/30…	94
GO:1901987	regulation of cell cycle phase transition	109/2774	454/17653	2.15734e-06	0.000261302	0.000237098	7846/11065/203068/1869/10459/1031/1063/22974/994/9212/51512/113130/4751/6790/5347/983/5111/8318/701/22994/1017/891/7314/63967/144455/7027/29980/55367/5889/699/995/51514/10403/5591/55215/9787/23354/1032/990/1019/7840/9793/81620/7283/9735/55559/7161/84446/4957/9319/10806/4085/9738/581/8317/3398/95681/2146/5690/10361/641/55755/93323/7272/9928/80174/1111/8379/84861/55920/10263/55722/11190/3161/84131/…	109
GO:0022616	DNA strand elongation	15/2774	27/17653	2.22532e-06	0.000264145	0.000239679	142/5984/10535/2237/3978/5426/5111/64710/51659/5422/5983/9837/1763/84296/7015	15
GO:1901990	regulation of mitotic cell cycle phase transition	102/2774	419/17653	2.35779e-06	0.000274382	0.000248967	7846/11065/203068/1869/10459/1031/1063/22974/9212/51512/113130/4751/6790/5347/983/5111/8318/701/22994/1017/891/7314/63967/144455/7027/29980/55367/5889/699/995/51514/10403/5591/55215/9787/23354/1032/990/1019/7840/9793/81620/7283/9735/55559/7161/84446/4957/9319/10806/4085/9738/581/8317/3398/95681/2146/5690/10361/641/55755/93323/7272/9928/80174/8379/84861/55920/10263/55722/11190/3161/84131/2068/1107…	102
GO:0097479	synaptic vesicle localization	41/2774	127/17653	2.48682e-06	0.000283832	0.000257542	10814/1000/6616/8120/254263/8618/3800/57586/6857/6860/5217/6804/6861/6853/114088/23208/9066/126567/9783/10815/116841/2054/140730/8825/3798/84062/93664/8448/57555/27445/63908/80128/388125/145741/2901/90019/282991/123036/84958/415117/94122	41
GO:0000082	G1/S transition of mitotic cell cycle	73/2774	276/17653	2.8794e-06	0.000322439	0.000292572	4171/1869/1031/7298/1033/51512/6790/4172/4678/128239/983/5426/4176/26271/5111/8318/1017/891/7314/144455/7027/898/4175/55367/995/5591/4174/4173/1032/990/1019/81620/1719/6241/23594/7161/8900/581/8317/5422/3398/5902/2146/9928/5557/10263/2672/6119/23649/84515/6502/5558/5530/993/4998/27085/5427/7015/596/55388/57060/79733/8626/301/1022/595/85456/2810/10769/9314/4582/1030/5325	73
GO:0031577	spindle checkpoint	17/2774	34/17653	3.25782e-06	0.000358059	0.000324893	10459/1063/9212/5347/701/891/699/10403/81620/9319/4085/55755/7272/8379/84861/54908/10397	17
GO:0071103	DNA conformation change	76/2774	292/17653	3.47855e-06	0.000375367	0.000340598	201161/7153/4171/3149/8971/142/3148/1058/3014/113130/55723/51203/4678/983/64754/80119/5931/4176/8438/1663/79019/8318/9401/891/55355/8607/3070/7314/5928/7156/4175/4174/9918/29781/4173/51659/55506/79172/23397/23421/64151/10036/2491/8208/641/64946/54892/64105/10592/10856/9837/11339/91687/1763/23310/387103/2068/84296/55839/11044/8260/10051/83990/8370/57597/128854/5888/6594/79682/8970/440081/8348/301/…	76
GO:0048489	synaptic vesicle transport	39/2774	120/17653	3.60692e-06	0.000375562	0.000340775	10814/6616/8120/254263/8618/3800/57586/6857/6860/5217/6804/6861/6853/114088/23208/9066/126567/9783/10815/116841/2054/140730/8825/3798/84062/93664/8448/27445/63908/80128/388125/145741/2901/90019/282991/123036/84958/415117/94122	39
GO:0097480	establishment of synaptic vesicle localization	39/2774	120/17653	3.60692e-06	0.000375562	0.000340775	10814/6616/8120/254263/8618/3800/57586/6857/6860/5217/6804/6861/6853/114088/23208/9066/126567/9783/10815/116841/2054/140730/8825/3798/84062/93664/8448/27445/63908/80128/388125/145741/2901/90019/282991/123036/84958/415117/94122	39
GO:0031570	DNA integrity checkpoint	50/2774	169/17653	3.7201e-06	0.000380668	0.000345409	7153/1869/3014/51512/8914/6790/5347/983/5111/8318/1017/9656/891/7314/63967/144455/7027/29980/55367/995/51514/5591/79968/55215/990/81620/7161/84446/581/641/83695/1111/5810/1763/1407/84444/11073/146956/51343/83990/672/57060/79733/8626/595/85456/2810/10769/4582/5325	50
GO:0007051	spindle organization	53/2774	183/17653	3.8902e-06	0.000391328	0.00035508	203068/3833/10615/4605/83540/22974/9212/9055/4751/991/6790/5347/332/24137/79187/26271/57405/891/440145/84722/9493/284403/10403/10460/90417/23354/9793/7283/29127/259266/55559/8243/23636/3832/6491/49856/5902/93323/7272/25886/55521/55592/55722/79598/4671/79866/79884/9371/126731/9525/10769/51119/10636	53
GO:0140013	meiotic nuclear division	51/2774	174/17653	4.02801e-06	0.000398437	0.000361532	7153/2175/83540/994/116138/991/6790/5347/26271/1164/701/7314/898/286151/5889/699/9232/23397/56776/259266/9319/84501/8900/29893/79980/10361/81930/4603/7272/10592/5810/11022/11144/164045/5892/146956/2827/10734/10051/51343/100130958/83990/256126/56154/126549/7013/5888/10388/84057/7474/2069	51
GO:0051983	regulation of chromosome segregation	34/2774	100/17653	4.89916e-06	0.000476665	0.000432513	11065/10459/10615/1063/9212/113130/4751/11004/2237/5347/116028/1663/1894/701/891/699/10403/10460/9232/9787/90417/990/81620/29127/9319/4085/55755/7272/8379/84861/55920/84250/8260/51529	34
GO:0097711	ciliary basal body-plasma membrane docking	33/2774	96/17653	5.13273e-06	0.000488239	0.000443015	7846/203068/4751/5347/983/22994/117177/23354/7840/9793/7283/55559/4957/10806/9738/84902/95681/55755/93323/26005/55722/91147/11190/84131/80776/79598/261734/27077/79867/54806/11116/22995/7277	33
GO:0090596	sensory organ morphogenesis	67/2774	251/17653	5.18265e-06	0.000488239	0.000443015	115908/6495/10736/121643/1750/5080/55764/1749/5629/4237/5754/51804/581/55636/25806/3066/84465/24147/2138/2048/6656/221935/2047/1280/7976/7070/3167/219736/54806/10083/51168/793/6299/64220/596/54549/23287/525/84189/50937/2254/53904/579/6496/57010/10220/57822/5916/182/112724/1969/9620/5595/7474/5764/3860/9423/652/124590/121227/25987/7849/4915/2295/7482/220/8516	67
GO:0090329	regulation of DNA-dependent DNA replication	21/2774	49/17653	5.41569e-06	0.000502221	0.000455702	5984/8914/1017/144455/29980/63922/81620/5985/8243/8317/51053/5982/641/79075/80174/5983/1602/7013/79733/22891/652	21
GO:0016079	synaptic vesicle exocytosis	31/2774	88/17653	5.52383e-06	0.000504368	0.00045765	10814/6616/8618/57586/6857/6860/5217/6804/6861/6853/114088/23208/9066/126567/9783/10815/116841/2054/140730/93664/8448/27445/63908/388125/145741/2901/90019/123036/84958/415117/94122	31
GO:0034508	centromere complex assembly	22/2774	53/17653	6.1315e-06	0.000551371	0.000500299	201161/1063/1058/4678/5931/79019/55355/8607/3070/5928/79172/23421/2491/64946/64105/11339/91687/387103/55839/8370/79682/121504	22
GO:1902751	positive regulation of cell cycle G2/M phase transition	14/2774	26/17653	7.97727e-06	0.000706643	0.000641189	994/983/891/5889/995/51514/1019/8317/80174/55920/993/219736/9525/595	14
GO:0034080	CENP-A containing nucleosome assembly	19/2774	43/17653	8.80506e-06	0.000757363	0.000687211	1058/4678/5931/79019/55355/8607/5928/79172/23421/2491/64946/64105/11339/91687/387103/55839/8370/79682/121504	19
GO:0061641	CENP-A containing chromatin organization	19/2774	43/17653	8.80506e-06	0.000757363	0.000687211	1058/4678/5931/79019/55355/8607/5928/79172/23421/2491/64946/64105/11339/91687/387103/55839/8370/79682/121504	19
GO:0051784	negative regulation of nuclear division	23/2774	58/17653	9.48955e-06	0.000804578	0.000730053	10459/1063/5347/26271/701/891/286151/699/10403/9232/81620/9319/4085/55755/7272/1111/8379/84861/5810/8260/27085/146691/652	23
GO:0044843	cell cycle G1/S phase transition	75/2774	295/17653	9.96752e-06	0.0008332	0.000756024	4171/1869/1031/7298/1033/51512/6790/4172/4678/128239/983/5426/4176/26271/5111/8318/1017/891/7314/144455/7027/898/4175/55367/995/5591/4174/4173/1032/990/1019/81620/1719/6241/23594/7161/8900/581/8317/5422/3398/5902/2146/9928/5557/10263/2672/6119/23649/890/84515/6502/5558/5530/993/4998/27085/5427/7015/596/55388/57060/79733/8626/301/1022/595/85456/387695/2810/10769/9314/4582/1030/5325	75
GO:0007099	centriole replication	15/2774	30/17653	1.23974e-05	0.00102192	0.000927267	1017/116840/284403/23636/9738/6491/55755/26005/55722/56890/672/22995/9525/8850/10769	15
GO:0018149	peptide cross-linking	23/2774	59/17653	1.3254e-05	0.00107757	0.000977756	133584/633/2125/301/3848/2312/3713/7051/1832/353145/353142/7053/6707/6698/1475/6699/84648/6700/6701/6704/5266/6703/79625	23
GO:0000731	DNA synthesis involved in DNA repair	27/2774	75/17653	1.3843e-05	0.00111025	0.00100741	10459/5984/116028/5424/5426/5111/7314/7156/10635/5889/51514/1032/5985/9156/5422/5982/641/5983/10714/9636/1763/6119/5892/83990/5427/672/5888	27
GO:0000910	cytokinesis	49/2774	172/17653	1.44675e-05	0.00114486	0.00103882	201161/994/55964/9212/57026/9055/1058/6790/51203/5347/24137/10112/79187/1894/808/144455/116840/9493/27443/990/56776/29127/23636/84501/9738/4628/403/55165/5300/9928/26586/55521/5063/29993/1813/4671/79884/9371/152015/79733/390/10755/151011/10015/257364/56924/29763/29984/9903	49
GO:0045839	negative regulation of mitotic nuclear division	20/2774	48/17653	1.50448e-05	0.00117488	0.00106606	10459/1063/5347/701/891/699/10403/9232/81620/9319/4085/55755/7272/1111/8379/84861/8260/27085/146691/652	20
GO:0061436	establishment of skin barrier	12/2774	21/17653	1.6125e-05	0.00124288	0.00112776	29841/57822/8626/84283/239/3848/2312/9076/2810/242/3868/1364	12
GO:0045682	regulation of epidermis development	28/2774	80/17653	1.77499e-05	0.00134449	0.00121996	55506/2146/3204/10468/6424/7042/58495/29841/8626/84283/5275/11005/10626/55612/8456/247/7474/360/2810/27121/6820/135228/5467/652/3280/677/7421/79977	28
GO:1902749	regulation of cell cycle G2/M phase transition	58/2774	216/17653	1.78964e-05	0.00134449	0.00121996	7846/203068/1063/22974/994/9212/51512/4751/6790/5347/983/22994/1017/891/7314/63967/29980/5889/995/51514/55215/23354/1019/7840/9793/7283/55559/84446/4957/10806/9738/8317/95681/5690/641/55755/93323/9928/80174/1111/55920/55722/11190/3161/84131/11073/5569/993/219736/51343/60672/672/27133/11116/22995/9525/595/7277	58
GO:0032392	DNA geometric change	29/2774	85/17653	2.2078e-05	0.00163791	0.0014862	7153/4171/3149/142/3148/80119/4176/8438/1663/8318/9401/8607/7314/4175/4174/4173/51659/641/10856/9837/1763/2068/84296/83990/5888/6594/440081/301/9400	29
GO:0044782	cilium organization	90/2774	378/17653	2.27186e-05	0.00166463	0.00151044	7846/203068/89891/55964/4751/5347/7802/983/27285/9148/22994/2302/79140/117177/124602/127602/80199/23354/55764/7840/9793/7283/55559/4957/10806/51364/9738/84902/55036/79969/403/9480/49856/255758/95681/55755/138639/93323/26005/25886/55722/84314/79734/55704/91147/84140/5991/11190/117178/84131/93233/80776/286207/28981/79598/219844/261734/29887/352909/27077/10677/23093/26074/9742/79867/54874/54806/1112…	90
GO:0001505	regulation of neurotransmitter levels	76/2774	308/17653	2.67758e-05	0.00192041	0.00174253	10814/6616/1644/8618/57586/6857/6860/5217/6804/5865/6861/23204/6853/114088/84446/23208/6854/11255/9066/1136/2571/126567/9783/6531/10815/116841/5799/2054/140730/8825/7166/84062/9627/183/8497/3643/93664/774/1813/2914/8448/1621/1119/9379/23576/27445/63908/81539/2643/5806/388125/145741/2901/5053/1728/90019/223/706/4128/4088/123036/6507/148022/7100/84958/6095/415117/6532/6536/3067/9314/6623/1806/477/9…	76
GO:0140056	organelle localization by membrane tethering	48/2774	171/17653	2.68566e-05	0.00192041	0.00174253	7846/203068/10814/6616/4751/5347/983/6857/22994/6804/5865/117177/23354/7840/9793/7283/376267/55559/4957/10806/9738/84902/95681/2054/55755/93323/26005/55722/91147/11190/84131/80776/79598/261734/27077/115827/25837/79867/54806/11116/22995/10890/5899/8673/1080/9545/415117/7277	48
GO:0060271	cilium assembly	87/2774	365/17653	2.95704e-05	0.00208929	0.00189576	7846/203068/89891/55964/4751/5347/7802/983/27285/9148/22994/2302/79140/117177/127602/80199/23354/55764/7840/9793/7283/55559/4957/10806/51364/9738/84902/55036/79969/403/9480/49856/255758/95681/55755/138639/93323/26005/25886/55722/84314/79734/55704/91147/84140/5991/11190/117178/84131/93233/80776/286207/28981/79598/219844/261734/29887/352909/27077/10677/23093/9742/79867/54874/54806/11127/89765/54768…	87
GO:0001578	microtubule bundle formation	29/2774	87/17653	3.62145e-05	0.00252863	0.00229441	9055/5347/7802/27285/10112/9148/84722/4131/51364/4133/55036/55755/23255/55201/93233/286207/352909/23093/89796/89765/54768/83544/80128/123872/84223/56171/6249/11261/85014	29
GO:0046605	regulation of centrosome cycle	21/2774	55/17653	4.48983e-05	0.00309851	0.0028115	4751/6790/899/22994/23636/3832/6491/5902/64793/55755/1111/25886/91147/11190/56890/672/79884/9525/8850/10769/10015	21
GO:0043583	ear development	55/2774	208/17653	4.62217e-05	0.00315317	0.0028611	4171/115908/6495/10736/3208/1750/1749/5629/5754/51804/55283/6678/55636/8825/3777/2138/2048/890/1280/7976/3167/219736/54806/10083/51168/6299/64220/596/7042/525/84189/2254/53904/579/57822/182/9620/2706/4094/5595/7474/26020/50506/117531/9547/9423/652/3280/124590/121227/7849/1050/220/8516/4919	55
GO:0001657	ureteric bud development	31/2774	97/17653	4.99159e-05	0.00336649	0.00305466	6495/9500/10736/10409/2302/4093/4072/51804/2719/4435/5979/2138/7481/183/55083/3237/5228/793/6299/596/3217/10220/6382/56998/4088/4070/652/3280/7849/6943/7482	31
GO:0048565	digestive tract development	39/2774	133/17653	5.18146e-05	0.0033796	0.00306656	7298/10736/891/9139/6474/429/55036/3239/4821/3398/5979/7481/91461/54806/6425/93/6299/64220/596/7042/3142/123872/3576/2254/58495/579/8626/5753/688/4088/3691/7474/652/3280/5125/2295/2304/6943/5156	39
GO:0008608	attachment of spindle microtubules to kinetochore	15/2774	33/17653	5.18186e-05	0.0033796	0.00306656	10615/83540/9212/4751/11004/1894/891/10403/90417/81620/29127/79980/8379/55920/283489	15
GO:0098534	centriole assembly	15/2774	33/17653	5.18186e-05	0.0033796	0.00306656	1017/116840/284403/23636/9738/6491/55755/26005/55722/56890/672/22995/9525/8850/10769	15
GO:0022406	membrane docking	49/2774	180/17653	5.30022e-05	0.00341761	0.00310105	7846/203068/10814/6616/4751/5347/983/6857/22994/6804/5865/117177/23354/7840/9793/7283/376267/55559/4957/10806/9738/84902/95681/2054/55755/93323/26005/55722/91147/11190/84131/80776/79598/261734/27077/115827/25837/79867/54806/11116/22995/10890/11261/5899/8673/1080/9545/415117/7277	49
GO:0006297	nucleotide-excision repair, DNA gap filling	12/2774	23/17653	5.44669e-05	0.00341761	0.00310105	5984/3978/5424/5426/5111/7314/5985/7515/5982/5983/10714/6119	12
GO:0033561	regulation of water loss via skin	12/2774	23/17653	5.44669e-05	0.00341761	0.00310105	29841/57822/8626/84283/239/3848/2312/9076/2810/242/3868/1364	12
GO:0033045	regulation of sister chromatid segregation	26/2774	76/17653	5.47048e-05	0.00341761	0.00310105	11065/10459/1063/113130/2237/5347/116028/1663/701/891/699/10403/10460/9232/9787/990/81620/9319/4085/55755/7272/8379/84861/84250/8260/51529	26
GO:0001676	long-chain fatty acid metabolic process	32/2774	102/17653	5.70712e-05	0.00346581	0.00314478	9415/54898/11332/10998/5066/66002/1562/239/873/2181/2938/2053/5595/247/30/6342/11343/51/5321/1573/1559/4051/2950/79071/29785/5742/2946/9536/242/5354/27306/1571	32
GO:0001823	mesonephros development	32/2774	102/17653	5.70712e-05	0.00346581	0.00314478	6495/9500/10736/10409/2302/4093/4072/51804/2719/4435/5979/2138/7481/183/55083/3237/5228/793/6299/596/3217/10220/6382/56998/4088/4070/652/3280/7849/6943/7482/7704	32
GO:0051656	establishment of organelle localization	102/2774	450/17653	5.72282e-05	0.00346581	0.00314478	7345/547/3833/10615/10814/1063/83540/1113/6616/1058/3835/113130/11004/8120/254263/51203/55143/8618/3800/57586/6857/6860/5217/891/6804/7314/6861/84722/9493/4131/10403/6853/9787/114088/5080/81620/56776/6585/23208/23636/84501/9066/126567/9783/10815/116841/81930/2054/55755/140730/8825/3798/9928/84062/8379/636/83930/199953/9181/89958/55201/93664/83696/8448/1780/4878/54874/11127/54908/27445/283489/6390…	102
GO:0006805	xenobiotic metabolic process	36/2774	120/17653	5.86485e-05	0.00351595	0.00319028	134147/10858/5446/246181/22977/8824/1577/1562/1728/54578/54577/2327/2053/2941/218/54575/4258/30/6283/874/1573/6095/1559/1066/2950/54658/29785/13/5742/2947/2328/2946/6770/54576/1571/6097	36
GO:0051302	regulation of cell division	44/2774	157/17653	5.93508e-05	0.00352247	0.00319619	201161/4192/994/9212/57026/9055/6790/5347/146909/10112/79187/1894/808/144455/9493/5080/990/29127/259266/23594/23636/9738/641/5300/9928/10263/1813/5228/7042/79884/9371/2254/79733/8626/7039/346389/387695/10755/2069/2810/5764/3552/9903/4824	44
GO:0051299	centrosome separation	10/2774	17/17653	6.0371e-05	0.00354754	0.00321895	4751/6790/116840/23636/3832/5902/64793/1111/79884/9371	10
GO:0072163	mesonephric epithelium development	31/2774	98/17653	6.21482e-05	0.00358106	0.00324936	6495/9500/10736/10409/2302/4093/4072/51804/2719/4435/5979/2138/7481/183/55083/3237/5228/793/6299/596/3217/10220/6382/56998/4088/4070/652/3280/7849/6943/7482	31
GO:0072164	mesonephric tubule development	31/2774	98/17653	6.21482e-05	0.00358106	0.00324936	6495/9500/10736/10409/2302/4093/4072/51804/2719/4435/5979/2138/7481/183/55083/3237/5228/793/6299/596/3217/10220/6382/56998/4088/4070/652/3280/7849/6943/7482	31
GO:0017156	calcium ion regulated exocytosis	35/2774	116/17653	6.48275e-05	0.00369953	0.00335686	10814/192683/6616/8618/57586/6857/6860/5217/6804/8941/6861/6853/114088/23208/9066/126567/9783/10815/116841/2054/140730/93664/8448/27445/63908/388125/145741/2901/90019/11261/123036/84958/415117/5978/94122	35
GO:0061326	renal tubule development	30/2774	94/17653	6.74641e-05	0.00381333	0.00346012	6495/9500/10736/153572/51804/2719/4435/1282/2138/7481/183/55083/3237/5228/54806/793/6299/596/3217/182/56998/65266/4070/10413/652/3280/7849/6943/7482/100133941	30
GO:0061333	renal tubule morphogenesis	26/2774	77/17653	7.03698e-05	0.0039086	0.00354656	6495/9500/10736/153572/51804/2719/4435/1282/2138/7481/183/55083/3237/5228/54806/6299/596/3217/56998/65266/4070/652/3280/7849/6943/7482	26
GO:0051261	protein depolymerization	32/2774	103/17653	7.04668e-05	0.0039086	0.00354656	50861/57026/11004/6456/146909/57731/11075/4131/124602/9829/9793/119/81930/7429/26586/9181/79929/55201/58526/10677/126731/9525/136319/829/5756/822/23616/6712/11034/2150/59341/51332	32
GO:0048839	inner ear development	49/2774	182/17653	7.18091e-05	0.00394618	0.00358066	4171/115908/6495/3208/1750/1749/5629/5754/51804/55283/6678/55636/8825/3777/2138/2048/890/1280/7976/3167/219736/54806/10083/51168/7042/525/84189/2254/53904/57822/182/9620/2706/4094/7474/26020/50506/117531/9547/9423/652/3280/124590/121227/7849/1050/220/8516/4919	49
GO:0072078	nephron tubule morphogenesis	25/2774	73/17653	7.40897e-05	0.00403415	0.00366048	6495/9500/10736/153572/51804/2719/4435/2138/7481/183/55083/3237/5228/54806/6299/596/3217/56998/65266/4070/652/3280/7849/6943/7482	25
GO:0072073	kidney epithelium development	40/2774	140/17653	7.92114e-05	0.00427381	0.00387795	6495/9500/10736/10409/2302/4093/4072/153572/51804/2719/4435/5979/2138/7481/183/55083/2045/3237/5228/54806/793/6299/596/3217/10220/182/6382/56998/4088/3579/65266/4070/8826/10413/652/3280/7849/6943/7482/100133941	40
GO:0000077	DNA damage checkpoint	44/2774	159/17653	8.21802e-05	0.00435936	0.00395557	1869/3014/51512/6790/5347/983/5111/1017/9656/891/7314/63967/144455/7027/29980/55367/995/51514/5591/79968/55215/7161/84446/581/641/83695/1111/5810/1407/84444/11073/146956/51343/83990/672/57060/79733/8626/595/85456/2810/10769/4582/5325	44
GO:0006336	DNA replication-independent nucleosome assembly	20/2774	53/17653	8.22659e-05	0.00435936	0.00395557	1058/55723/4678/5931/79019/55355/8607/5928/79172/23421/2491/64946/64105/11339/91687/387103/55839/8370/79682/121504	20
GO:0055123	digestive system development	41/2774	145/17653	8.38763e-05	0.00440536	0.00399731	7298/10736/891/9139/6474/429/56033/55036/3239/4821/3398/5979/7481/91461/3643/54806/6425/93/6299/64220/596/7042/3142/123872/3576/2254/58495/579/8626/5753/688/4088/3691/7474/652/3280/5125/2295/2304/6943/5156	41
GO:0010389	regulation of G2/M transition of mitotic cell cycle	52/2774	198/17653	8.88529e-05	0.00460164	0.00417541	7846/203068/1063/22974/9212/4751/6790/5347/983/22994/1017/891/7314/63967/29980/5889/51514/55215/23354/1019/7840/9793/7283/55559/84446/4957/10806/9738/8317/95681/5690/641/55755/93323/9928/80174/55920/55722/11190/3161/84131/11073/5569/219736/60672/672/27133/11116/22995/9525/595/7277	52
GO:0072401	signal transduction involved in DNA integrity checkpoint	26/2774	78/17653	8.99393e-05	0.00460164	0.00417541	1869/51512/6790/5347/983/5111/1017/891/7314/144455/7027/55367/995/51514/5591/581/1111/51343/672/57060/79733/85456/2810/10769/4582/5325	26
GO:0072422	signal transduction involved in DNA damage checkpoint	26/2774	78/17653	8.99393e-05	0.00460164	0.00417541	1869/51512/6790/5347/983/5111/1017/891/7314/144455/7027/55367/995/51514/5591/581/1111/51343/672/57060/79733/85456/2810/10769/4582/5325	26
GO:0033048	negative regulation of mitotic sister chromatid segregation	16/2774	38/17653	9.15242e-05	0.00460336	0.00417697	10459/1063/5347/701/891/699/10403/9232/81620/9319/4085/55755/7272/8379/84861/8260	16
GO:0048791	calcium ion-regulated exocytosis of neurotransmitter	16/2774	38/17653	9.15242e-05	0.00460336	0.00417697	57586/6857/6860/6861/23208/9066/126567/9783/140730/8448/388125/145741/90019/123036/84958/94122	16
GO:0010948	negative regulation of cell cycle process	82/2774	350/17653	9.26131e-05	0.00461898	0.00419114	1869/10459/1063/9212/51512/4751/6790/5347/983/5931/899/26271/5111/701/1017/891/7314/63967/144455/5928/7027/29980/286151/55367/699/995/51514/10403/5591/55215/9232/1032/1019/81620/7703/6241/8243/7161/84446/9319/4085/581/8317/2146/5690/641/55755/7272/1111/8379/84861/5810/10263/91147/56890/11073/8260/51343/27085/60672/672/596/7013/5888/8326/57060/79733/8626/5017/595/85456/8850/146691/387695/2810/1076…	82
GO:0007094	mitotic spindle assembly checkpoint	14/2774	31/17653	0.000100449	0.00488658	0.00443396	10459/1063/5347/701/891/699/10403/81620/9319/4085/55755/7272/8379/84861	14
GO:0071173	spindle assembly checkpoint	14/2774	31/17653	0.000100449	0.00488658	0.00443396	10459/1063/5347/701/891/699/10403/81620/9319/4085/55755/7272/8379/84861	14
GO:0071174	mitotic spindle checkpoint	14/2774	31/17653	0.000100449	0.00488658	0.00443396	10459/1063/5347/701/891/699/10403/81620/9319/4085/55755/7272/8379/84861	14
GO:0051383	kinetochore organization	11/2774	21/17653	0.000107195	0.0051724	0.0046933	1063/83540/1058/10403/81620/64946/64105/10592/387103/55839/10051	11
GO:0010965	regulation of mitotic sister chromatid separation	20/2774	54/17653	0.000111517	0.00525577	0.00476895	11065/10459/1063/5347/701/891/699/10403/10460/9232/9787/990/81620/9319/4085/55755/7272/8379/84861/51529	20
GO:0034724	DNA replication-independent nucleosome organization	20/2774	54/17653	0.000111517	0.00525577	0.00476895	1058/55723/4678/5931/79019/55355/8607/5928/79172/23421/2491/64946/64105/11339/91687/387103/55839/8370/79682/121504	20
GO:0060993	kidney morphogenesis	29/2774	92/17653	0.000113436	0.00525577	0.00476895	6495/9500/10736/10409/2302/153572/51804/2719/4435/2138/7481/183/55083/3237/5228/54806/793/6299/596/3217/56998/9245/65266/4070/652/3280/7849/6943/7482	29
GO:0072080	nephron tubule development	29/2774	92/17653	0.000113436	0.00525577	0.00476895	6495/9500/10736/153572/51804/2719/4435/2138/7481/183/55083/3237/5228/54806/793/6299/596/3217/182/56998/65266/4070/10413/652/3280/7849/6943/7482/100133941	29
GO:0043044	ATP-dependent chromatin remodeling	26/2774	79/17653	0.000114237	0.00525577	0.00476895	1058/4678/5931/79019/55355/8607/5928/27443/79172/86/23421/2491/3066/64946/6598/53615/64105/11339/91687/387103/55839/8370/6594/79682/8932/121504	26
GO:0072395	signal transduction involved in cell cycle checkpoint	26/2774	79/17653	0.000114237	0.00525577	0.00476895	1869/51512/6790/5347/983/5111/1017/891/7314/144455/7027/55367/995/51514/5591/581/1111/51343/672/57060/79733/85456/2810/10769/4582/5325	26
GO:0034501	protein localization to kinetochore	10/2774	18/17653	0.000116683	0.00532703	0.0048336	9212/983/701/10403/81620/7272/55920/27085/54908/283489	10
GO:0048566	embryonic digestive tract development	15/2774	35/17653	0.000118728	0.00533824	0.00484378	10736/6474/3398/91461/6299/64220/7042/3142/3576/2254/58495/5125/2295/6943/5156	15
GO:2000816	negative regulation of mitotic sister chromatid separation	15/2774	35/17653	0.000118728	0.00533824	0.00484378	10459/1063/5347/701/891/699/10403/9232/81620/9319/4085/55755/7272/8379/84861	15
GO:0032508	DNA duplex unwinding	25/2774	75/17653	0.000121918	0.00539989	0.00489972	7153/4171/142/80119/4176/1663/8318/9401/8607/7314/4175/4174/4173/51659/641/10856/9837/1763/2068/84296/83990/5888/440081/301/9400	25
GO:0072088	nephron epithelium morphogenesis	25/2774	75/17653	0.000121918	0.00539989	0.00489972	6495/9500/10736/153572/51804/2719/4435/2138/7481/183/55083/3237/5228/54806/6299/596/3217/56998/65266/4070/652/3280/7849/6943/7482	25
GO:0031571	mitotic G1 DNA damage checkpoint	24/2774	71/17653	0.000129297	0.00564249	0.00511985	1869/51512/6790/983/5111/1017/891/7314/144455/7027/55367/995/5591/7161/581/57060/79733/8626/595/85456/2810/10769/4582/5325	24
GO:0044819	mitotic G1/S transition checkpoint	24/2774	71/17653	0.000129297	0.00564249	0.00511985	1869/51512/6790/983/5111/1017/891/7314/144455/7027/55367/995/5591/7161/581/57060/79733/8626/595/85456/2810/10769/4582/5325	24
GO:0051304	chromosome separation	26/2774	80/17653	0.000144224	0.00624797	0.00566924	11065/7153/10459/1063/5347/701/891/699/10403/10460/9918/9232/9787/990/81620/9319/4085/55755/7272/8379/84861/23310/164045/146956/51529/9400	26
GO:0007091	metaphase/anaphase transition of mitotic cell cycle	19/2774	51/17653	0.000150213	0.00646025	0.00586186	11065/10459/1063/5347/701/891/699/10403/10460/9787/990/81620/9319/4085/55755/7272/8379/84861/51529	19
GO:0045841	negative regulation of mitotic metaphase/anaphase transition	14/2774	32/17653	0.000152869	0.00652717	0.00592258	10459/1063/5347/701/891/699/10403/81620/9319/4085/55755/7272/8379/84861	14
GO:0017158	regulation of calcium ion-dependent exocytosis	25/2774	76/17653	0.000154866	0.00656522	0.00595711	192683/57586/6857/6860/5217/6804/8941/6861/6853/114088/23208/9066/126567/9783/140730/8448/63908/388125/145741/2901/90019/123036/84958/5978/94122	25
GO:0044773	mitotic DNA damage checkpoint	32/2774	107/17653	0.000157089	0.00661222	0.00599975	1869/51512/6790/983/5111/1017/9656/891/7314/63967/144455/7027/29980/55367/995/5591/55215/7161/84446/581/641/11073/146956/57060/79733/8626/595/85456/2810/10769/4582/5325	32
GO:0044783	G1 DNA damage checkpoint	24/2774	72/17653	0.000165363	0.00691148	0.00627129	1869/51512/6790/983/5111/1017/891/7314/144455/7027/55367/995/5591/7161/581/57060/79733/8626/595/85456/2810/10769/4582/5325	24
GO:0048732	gland development	96/2774	430/17653	0.00016729	0.00694312	0.00630001	3642/4192/7298/6790/6495/128239/3670/5111/9148/144455/429/5591/7080/9133/2691/5080/5629/7351/2030/55897/51804/581/55036/3239/3398/9480/6531/2146/7166/8379/116/7481/8660/3643/6091/1813/2119/5066/9464/6299/64220/596/7042/3142/123872/8862/6496/79733/8626/5916/634/301/706/353/1969/5268/3664/4088/3673/6256/394/595/8456/5595/823/247/374/7474/6239/9076/5307/50506/5764/54658/80326/6778/11035/9423/652/704…	96
GO:0050808	synapse organization	72/2774	304/17653	0.000169854	0.00700057	0.00635213	124925/1000/10882/92737/991/6495/576/23544/2534/4897/9148/816/6585/57549/51804/9254/5300/8927/1282/2048/221935/2047/3897/5063/5457/2045/3643/57502/1813/266743/6620/57555/2119/116442/57633/147381/9379/56127/56133/80725/347902/27445/389941/158038/54549/869/84189/8326/2823/3706/65981/441381/23769/2064/266977/22891/10458/27286/7474/3556/5764/85461/1942/25791/10611/22953/6712/6623/11202/4915/22943/4593	72
GO:0033559	unsaturated fatty acid metabolic process	31/2774	103/17653	0.000173918	0.00703056	0.00637934	9415/54898/79966/8824/3248/66002/1562/301/239/873/2938/2053/255189/5595/247/30/6342/11343/51/5321/1573/1559/4051/2950/29785/5742/2946/9536/242/27306/1571	31
GO:0045684	positive regulation of epidermis development	15/2774	36/17653	0.000174135	0.00703056	0.00637934	55506/10468/6424/7042/58495/84283/10626/8456/247/7474/2810/6820/5467/652/7421	15
GO:1905819	negative regulation of chromosome separation	15/2774	36/17653	0.000174135	0.00703056	0.00637934	10459/1063/5347/701/891/699/10403/9232/81620/9319/4085/55755/7272/8379/84861	15
GO:0010971	positive regulation of G2/M transition of mitotic cell cycle	11/2774	22/17653	0.000183995	0.00725751	0.00658527	983/891/5889/51514/1019/8317/80174/55920/219736/9525/595	11
GO:0071459	protein localization to chromosome, centromeric region	11/2774	22/17653	0.000183995	0.00725751	0.00658527	9212/1058/983/701/10403/81620/7272/55920/27085/54908/283489	11
GO:0051298	centrosome duplication	22/2774	64/17653	0.000184648	0.00725751	0.00658527	899/22994/1017/116840/284403/9793/84446/23636/9738/6491/55755/26005/25886/55722/91147/56890/672/22995/9525/8850/10769/10015	22
GO:0060675	ureteric bud morphogenesis	22/2774	64/17653	0.000184648	0.00725751	0.00658527	6495/9500/10736/51804/2719/4435/2138/7481/183/55083/3237/5228/6299/596/3217/56998/4070/652/3280/7849/6943/7482	22
GO:0033046	negative regulation of sister chromatid segregation	16/2774	40/17653	0.00018911	0.007384	0.00670005	10459/1063/5347/701/891/699/10403/9232/81620/9319/4085/55755/7272/8379/84861/8260	16
GO:0072028	nephron morphogenesis	25/2774	77/17653	0.00019549	0.00753094	0.00683338	6495/9500/10736/153572/51804/2719/4435/2138/7481/183/55083/3237/5228/54806/6299/596/3217/56998/65266/4070/652/3280/7849/6943/7482	25
GO:1903305	regulation of regulated secretory pathway	35/2774	122/17653	0.000196968	0.00753094	0.00683338	192683/57586/6857/6860/5217/6804/8941/6861/6853/114088/376267/23208/9066/126567/9783/140730/8448/4878/63908/388125/145741/2901/634/90019/123036/8673/84958/9545/136/201294/2150/5978/94122/57126/3566	35
GO:0007080	mitotic metaphase plate congression	17/2774	44/17653	0.000198242	0.00753094	0.00683338	3833/83540/3835/113130/11004/55143/891/84722/10403/81620/23636/81930/9928/8379/54908/283489/9525	17
GO:0051306	mitotic sister chromatid separation	20/2774	56/17653	0.000198642	0.00753094	0.00683338	11065/10459/1063/5347/701/891/699/10403/10460/9232/9787/990/81620/9319/4085/55755/7272/8379/84861/51529	20
GO:0001655	urogenital system development	74/2774	316/17653	0.000201485	0.00753094	0.00683338	1063/4953/6495/9500/10736/10409/2302/4093/4072/5629/7161/153572/51804/581/2719/403/4435/3239/3398/55165/5979/1282/2138/2048/7481/183/55083/2045/3237/5228/9742/54806/793/93/6299/64220/596/7042/3217/10220/8626/5916/182/3248/301/6382/56998/5268/4088/3579/6256/5017/9245/3691/247/65266/7474/4854/4070/8826/10413/8710/652/3280/5125/7849/6943/7482/100133941/4824/7704/8516/5156/760	74
GO:0044784	metaphase/anaphase transition of cell cycle	19/2774	52/17653	0.000202142	0.00753094	0.00683338	11065/10459/1063/5347/701/891/699/10403/10460/9787/990/81620/9319/4085/55755/7272/8379/84861/51529	19
GO:0030071	regulation of mitotic metaphase/anaphase transition	18/2774	48/17653	0.000202296	0.00753094	0.00683338	11065/10459/1063/5347/701/891/699/10403/9787/990/81620/9319/4085/55755/7272/8379/84861/51529	18
GO:0072001	renal system development	67/2774	280/17653	0.000205237	0.00753094	0.00683338	1063/4953/6495/9500/10736/10409/2302/4093/4072/5629/7161/153572/51804/581/2719/403/4435/3398/55165/5979/1282/2138/7481/183/55083/2045/3237/5228/9742/54806/793/93/6299/64220/596/7042/3217/10220/8626/182/3248/6382/56998/4088/3579/5017/9245/3691/65266/7474/4854/4070/8826/10413/8710/652/3280/5125/7849/6943/7482/100133941/4824/7704/8516/5156/760	67
GO:0000725	recombinational repair	33/2774	113/17653	0.000205562	0.00753094	0.00683338	142/3014/2237/8438/8318/9401/64710/10635/64110/23028/5889/51659/7515/4796/8317/641/79035/83695/1111/6119/84515/11144/84296/5892/672/56154/253714/5888/55086/55010/9400/64859/22891	33
GO:0044774	mitotic DNA integrity checkpoint	33/2774	113/17653	0.000205562	0.00753094	0.00683338	7153/1869/51512/6790/983/5111/1017/9656/891/7314/63967/144455/7027/29980/55367/995/5591/55215/7161/84446/581/641/11073/146956/57060/79733/8626/595/85456/2810/10769/4582/5325	33
GO:0018958	phenol-containing compound metabolic process	29/2774	95/17653	0.000212019	0.00771983	0.00700478	3642/1644/3251/4435/6531/7166/9627/1813/6620/1621/9464/596/7042/2643/51151/5053/53905/1734/90527/136319/4128/7474/50506/3067/7849/6770/2304/405753/26002	29
GO:0001976	neurological system process involved in regulation of systemic arterial blood pressure	8/2774	13/17653	0.000224783	0.00805595	0.00730976	7137/183/1813/796/89797/59272/22953/148	8
GO:1902100	negative regulation of metaphase/anaphase transition of cell cycle	14/2774	33/17653	0.000227327	0.00805595	0.00730976	10459/1063/5347/701/891/699/10403/81620/9319/4085/55755/7272/8379/84861	14
GO:0072009	nephron epithelium development	32/2774	109/17653	0.000229056	0.00805595	0.00730976	6495/9500/10736/10409/2302/153572/51804/2719/4435/2138/7481/183/55083/3237/5228/54806/793/6299/596/3217/182/56998/65266/4070/8826/10413/652/3280/7849/6943/7482/100133941	32
GO:0007076	mitotic chromosome condensation	9/2774	16/17653	0.000229394	0.00805595	0.00730976	113130/51203/9918/23397/64151/10592/23310/11044/10051	9
GO:0007100	mitotic centrosome separation	9/2774	16/17653	0.000229394	0.00805595	0.00730976	4751/6790/23636/3832/5902/64793/1111/79884/9371	9
GO:0043584	nose development	9/2774	16/17653	0.000229394	0.00805595	0.00730976	6495/429/1749/5629/51804/55636/94235/64220/220	9
GO:0048706	embryonic skeletal system development	35/2774	123/17653	0.000234304	0.00817996	0.00742228	6495/10736/6474/80199/7703/51804/3225/3236/3215/29985/2138/7481/3204/1280/3223/50515/25902/9742/1277/6913/4325/3203/2254/28982/3217/579/23314/4088/7474/4188/3340/652/5125/79977/5156	35
GO:0033047	regulation of mitotic sister chromatid segregation	22/2774	65/17653	0.000238145	0.00821737	0.00745623	11065/10459/1063/5347/701/891/699/10403/10460/9232/9787/990/81620/9319/4085/55755/7272/8379/84861/84250/8260/51529	22
GO:0072171	mesonephric tubule morphogenesis	22/2774	65/17653	0.000238145	0.00821737	0.00745623	6495/9500/10736/51804/2719/4435/2138/7481/183/55083/3237/5228/6299/596/3217/56998/4070/652/3280/7849/6943/7482	22
GO:0043616	keratinocyte proliferation	16/2774	41/17653	0.000265246	0.00904734	0.00820932	58495/8626/195814/3664/55612/7051/2069/2810/135228/5467/10413/57152/677/7421/11202/6591	16
GO:0051985	negative regulation of chromosome segregation	16/2774	41/17653	0.000265246	0.00904734	0.00820932	10459/1063/5347/701/891/699/10403/9232/81620/9319/4085/55755/7272/8379/84861/8260	16
GO:0044380	protein localization to cytoskeleton	18/2774	49/17653	0.000273218	0.00921336	0.00835996	10615/6790/22994/64770/23636/6491/50855/7272/26005/636/55722/11190/29887/283489/286077/58489/9903/11043	18
GO:1902099	regulation of metaphase/anaphase transition of cell cycle	18/2774	49/17653	0.000273218	0.00921336	0.00835996	11065/10459/1063/5347/701/891/699/10403/9787/990/81620/9319/4085/55755/7272/8379/84861/51529	18
GO:0030261	chromosome condensation	14/2774	34/17653	0.000330938	0.011049	0.0100256	7153/113130/51203/983/891/9918/29781/23397/64151/54892/10592/23310/11044/10051	14
GO:0006338	chromatin remodeling	48/2774	188/17653	0.000331376	0.011049	0.0100256	201161/3149/51412/3148/1058/4678/5931/79019/55355/8607/3070/5928/27443/9760/79172/86/23421/7913/55636/2491/27324/22955/6749/3066/10361/64946/6598/53615/1111/64105/10856/11339/91687/387103/80336/55839/8370/57597/6594/79682/79723/23314/4602/151507/8626/8850/8932/121504	48
GO:1905818	regulation of chromosome separation	20/2774	58/17653	0.000340511	0.0112901	0.0102444	11065/10459/1063/5347/701/891/699/10403/10460/9232/9787/990/81620/9319/4085/55755/7272/8379/84861/51529	20
GO:0048704	embryonic skeletal system morphogenesis	28/2774	93/17653	0.000348446	0.0114891	0.0104249	6495/10736/6474/80199/7703/51804/3225/3236/3215/29985/2138/3204/1280/50515/25902/9742/6913/4325/3203/28982/3217/23314/4088/4188/3340/652/79977/5156	28
GO:0048546	digestive tract morphogenesis	18/2774	50/17653	0.000364817	0.0119624	0.0108543	10736/6474/3239/3398/7481/54806/6425/93/64220/596/3142/58495/8626/4088/7474/652/6943/5156	18
GO:0006275	regulation of DNA replication	34/2774	121/17653	0.000369277	0.0120421	0.0109267	5984/8914/983/5111/1017/64710/144455/29980/63922/990/81620/5985/8243/8317/51053/5982/10361/641/79075/80174/5983/55704/1763/3643/1602/157570/7013/79733/6282/22891/374/2069/652/5156	34
GO:0071539	protein localization to centrosome	12/2774	27/17653	0.000378518	0.0122747	0.0111377	10615/6790/22994/64770/23636/6491/50855/26005/636/55722/11190/29887	12
GO:0042472	inner ear morphogenesis	29/2774	98/17653	0.000380546	0.0122747	0.0111377	115908/6495/1750/1749/5629/5754/51804/55636/2138/2048/1280/7976/3167/219736/10083/51168/525/84189/2254/53904/57822/9620/7474/9423/124590/121227/7849/220/8516	29
GO:0000724	double-strand break repair via homologous recombination	32/2774	112/17653	0.000392315	0.0125859	0.0114201	142/3014/2237/8438/8318/9401/64710/10635/64110/23028/5889/51659/7515/4796/8317/641/79035/1111/6119/84515/11144/84296/5892/672/56154/253714/5888/55086/55010/9400/64859/22891	32
GO:0072431	signal transduction involved in mitotic G1 DNA damage checkpoint	21/2774	63/17653	0.00041429	0.0131006	0.0118871	1869/51512/6790/983/5111/1017/891/7314/144455/7027/55367/995/5591/581/57060/79733/85456/2810/10769/4582/5325	21
GO:1902400	intracellular signal transduction involved in G1 DNA damage checkpoint	21/2774	63/17653	0.00041429	0.0131006	0.0118871	1869/51512/6790/983/5111/1017/891/7314/144455/7027/55367/995/5591/581/57060/79733/85456/2810/10769/4582/5325	21
GO:0042471	ear morphogenesis	33/2774	117/17653	0.00041498	0.0131006	0.0118871	115908/6495/10736/1750/1749/5629/5754/51804/55636/2138/2048/1280/7976/3167/219736/10083/51168/6299/525/84189/2254/53904/579/57822/9620/5595/7474/9423/124590/121227/7849/220/8516	33
GO:0043651	linoleic acid metabolic process	9/2774	17/17653	0.000419546	0.0131746	0.0119543	9415/54898/239/2938/247/1573/2950/2946/242	9
GO:0006310	DNA recombination	62/2774	261/17653	0.000426054	0.0133086	0.0120758	7153/3149/142/4841/3148/116138/3014/2237/3838/116028/2956/80119/8438/8318/9401/8607/64710/7156/10635/64110/23028/5889/5591/51659/86/10189/9156/9319/7515/4796/8317/29893/7374/641/79035/9410/83695/1111/10856/1763/6119/84515/6929/11144/164045/84296/5892/146956/83990/672/29844/79915/56154/253714/5888/55086/84057/55010/9400/64859/22891/6778	62
GO:0048593	camera-type eye morphogenesis	31/2774	108/17653	0.000439542	0.013658	0.0123929	121643/5080/55764/5629/581/84465/24147/2048/6656/221935/2047/7070/54806/10083/793/64220/54549/50937/6496/57010/10220/182/112724/1969/7474/5764/652/25987/2295/7482/220	31
GO:0045930	negative regulation of mitotic cell cycle	73/2774	319/17653	0.000455962	0.0140944	0.0127889	7153/1869/10459/1063/9212/51512/6790/5347/983/5111/11130/701/1017/9656/891/7314/63967/144455/7027/29980/55367/699/995/10403/5591/55215/9232/81620/9735/7161/84446/9319/4085/581/10950/2146/5690/641/79035/55755/7272/1111/8379/84861/10263/1620/7976/11073/146956/8260/27085/60672/672/596/57060/79733/8626/4088/64859/5017/595/85456/146691/2810/10769/652/9314/4582/677/1030/5774/5325/4824	73
GO:0061640	cytoskeleton-dependent cytokinesis	25/2774	81/17653	0.000468039	0.0142812	0.0129584	55964/9212/1058/51203/5347/24137/10112/1894/116840/9493/27443/56776/29127/23636/84501/4628/403/55165/26586/55521/79884/152015/151011/10015/257364	25
GO:0031424	keratinization	55/2774	226/17653	0.000469211	0.0142812	0.0129584	3856/387264/1825/1824/84283/2125/11005/11187/3848/5493/1830/26085/3728/1828/64065/2312/823/5652/3713/7051/2810/1832/353145/353142/7053/3851/192666/84518/6707/3860/6698/3852/144501/3880/3882/1475/6699/196374/338785/43849/3854/25984/84648/3853/11202/83897/3868/6700/3881/6701/6704/5266/3850/286887/6703	55
GO:0033273	response to vitamin	27/2774	90/17653	0.000469222	0.0142812	0.0129584	7298/429/1032/54332/6678/1788/10400/8614/3627/1277/83990/1789/6781/5179/706/3673/595/210/360/5764/2950/5467/7421/6591/2348/383/8942	27
GO:0042573	retinoic acid metabolic process	11/2774	24/17653	0.000479874	0.0145309	0.0131849	1381/5947/64220/10170/54577/131/1382/83875/54658/54576/220	11
GO:0051961	negative regulation of nervous system development	65/2774	278/17653	0.000496735	0.0149651	0.0135789	1400/124925/10683/2664/3670/6860/9139/11075/429/54328/5080/55764/4504/6585/259266/7161/6695/1809/4821/3398/3066/55755/116/55558/2048/9181/2672/84894/2045/1620/1840/1949/7070/5530/51286/349667/7025/65078/7015/11221/374946/8646/6496/30012/182/23189/706/10509/6405/22891/147040/7474/4854/64218/5764/10769/1942/6532/25791/9423/3280/5978/11202/6911/59341	65
GO:0072698	protein localization to microtubule cytoskeleton	16/2774	43/17653	0.000499354	0.014968	0.0135816	10615/6790/22994/64770/23636/6491/50855/7272/26005/636/55722/11190/29887/283489/58489/11043	16
GO:0007422	peripheral nervous system development	24/2774	77/17653	0.000513697	0.0153206	0.0139015	576/983/3670/9480/3236/5457/7368/9464/53616/2115/4803/224/2064/56288/2817/2065/9076/10397/57211/2947/64398/113146/4915/79628	24
GO:0060041	retina development in camera-type eye	37/2774	138/17653	0.00056688	0.0166966	0.0151501	79888/9355/56853/3208/121643/5080/5629/86/581/55636/25806/84465/5979/24147/1282/221935/2782/56890/261734/7070/23093/9742/54806/10083/793/93/7042/54549/50937/2823/6496/57010/5916/112724/5764/4915/5156	37
GO:0007143	female meiotic nuclear division	12/2774	28/17653	0.000568276	0.0166966	0.0151501	994/6790/5347/26271/7314/5889/56776/9319/84501/7272/10388/2069	12
GO:1905508	protein localization to microtubule organizing center	12/2774	28/17653	0.000568276	0.0166966	0.0151501	10615/6790/22994/64770/23636/6491/50855/26005/636/55722/11190/29887	12
GO:0032465	regulation of cytokinesis	25/2774	82/17653	0.00057423	0.0167884	0.0152334	201161/994/9212/57026/9055/6790/5347/10112/79187/1894/808/144455/9493/990/29127/23636/9738/5300/9928/1813/79884/9371/79733/10755/9903	25
GO:0045931	positive regulation of mitotic cell cycle	39/2774	148/17653	0.000592607	0.0170378	0.0154596	11065/994/113130/6790/51203/983/23326/8318/891/5889/51514/10403/9787/990/1019/81620/23636/4085/8317/5902/80174/55920/3643/84250/51529/219736/27085/7015/9525/255324/301/6990/7039/595/1908/2069/3280/3552/4824	39
GO:0046879	hormone secretion	70/2774	306/17653	0.000595817	0.0170378	0.0154596	6616/3670/2922/3170/6447/6804/9024/2691/9515/7425/7351/5798/9066/1136/55636/5127/10815/5799/9254/116/387597/183/8660/4826/5991/1407/1813/3625/55512/8874/57555/1394/8431/4878/5530/91608/353500/84300/23178/152/93/27445/3767/8862/2850/4602/7447/64855/301/5028/80223/133/3156/338442/1908/8673/3557/1080/8425/131177/5467/10874/54795/6513/5978/7849/59341/3709/4824/10411	70
GO:0050768	negative regulation of neurogenesis	61/2774	259/17653	0.000596591	0.0170378	0.0154596	1400/124925/10683/2664/3670/6860/9139/11075/429/54328/5080/4504/259266/7161/6695/1809/4821/3398/3066/55755/116/55558/2048/9181/2672/84894/2045/1620/1840/1949/7070/5530/349667/7025/65078/7015/11221/374946/6496/30012/182/23189/706/10509/6405/22891/147040/7474/4854/64218/5764/10769/1942/6532/25791/9423/3280/5978/11202/6911/59341	61
GO:0009713	catechol-containing compound biosynthetic process	10/2774	21/17653	0.000597111	0.0170378	0.0154596	3642/1644/6531/1621/9464/7042/2643/5053/3067/26002	10
GO:0042423	catecholamine biosynthetic process	10/2774	21/17653	0.000597111	0.0170378	0.0154596	3642/1644/6531/1621/9464/7042/2643/5053/3067/26002	10
GO:0045665	negative regulation of neuron differentiation	50/2774	203/17653	0.000619379	0.0175386	0.015914	1400/124925/2664/3670/9139/11075/429/5080/4504/259266/7161/6695/1809/4821/3398/3066/55755/55558/2048/2672/84894/2045/1840/1949/7070/5530/349667/7025/65078/374946/6496/30012/182/23189/10509/6405/22891/7474/4854/64218/10769/1942/6532/25791/9423/3280/5978/11202/6911/59341	50
GO:0006690	icosanoid metabolic process	31/2774	110/17653	0.000620573	0.0175386	0.015914	5446/5444/8824/4048/3248/66002/1562/301/239/873/2053/255189/4258/5595/247/11343/51/5321/1573/124975/126410/1559/4363/4051/2681/29785/5742/9536/242/27306/1571	31
GO:0036465	synaptic vesicle recycling	18/2774	52/17653	0.000629967	0.0177197	0.0160784	6855/6456/6857/6861/9829/23208/9066/126567/2259/29993/57502/57555/388125/145741/90019/5338/115548/85439	18
GO:0034502	protein localization to chromosome	24/2774	78/17653	0.000632995	0.0177209	0.0160794	9212/1058/113130/5347/983/701/10403/55506/81620/55135/2146/79035/7272/55920/10856/84250/22948/27085/54908/157570/7015/283489/56154/7013	24
GO:0045005	DNA-dependent DNA replication maintenance of fidelity	14/2774	36/17653	0.000662225	0.0182456	0.0165556	8914/5424/5426/5111/1663/64710/29980/10189/4796/641/146956/253714/5888/22891	14
GO:0072413	signal transduction involved in mitotic cell cycle checkpoint	21/2774	65/17653	0.000664037	0.0182456	0.0165556	1869/51512/6790/983/5111/1017/891/7314/144455/7027/55367/995/5591/581/57060/79733/85456/2810/10769/4582/5325	21
GO:1902402	signal transduction involved in mitotic DNA damage checkpoint	21/2774	65/17653	0.000664037	0.0182456	0.0165556	1869/51512/6790/983/5111/1017/891/7314/144455/7027/55367/995/5591/581/57060/79733/85456/2810/10769/4582/5325	21
GO:1902403	signal transduction involved in mitotic DNA integrity checkpoint	21/2774	65/17653	0.000664037	0.0182456	0.0165556	1869/51512/6790/983/5111/1017/891/7314/144455/7027/55367/995/5591/581/57060/79733/85456/2810/10769/4582/5325	21
GO:0007019	microtubule depolymerization	15/2774	40/17653	0.000675153	0.0184217	0.0167154	50861/11004/146909/11075/4131/124602/9793/81930/26586/9181/79929/55201/58526/126731/59341	15
GO:0042445	hormone metabolic process	53/2774	219/17653	0.000676652	0.0184217	0.0167154	27344/5126/1381/5122/6447/5947/1363/64377/83930/2672/183/56605/8614/5446/9718/112812/64220/4803/53905/1734/90527/223/706/10170/54884/112724/54577/195814/145226/131/133/1382/30/83875/5653/50506/54658/59272/3292/1583/5125/7421/5978/7849/6770/1359/441282/2304/54576/405753/220/127/3294	53
GO:0009914	hormone transport	72/2774	318/17653	0.000682745	0.0185027	0.0167889	6616/3670/2922/3170/6447/6804/9024/2691/9515/7425/7351/5798/9066/1136/55636/5127/10815/5799/9254/116/387597/183/8660/4826/5991/1407/1813/3625/55512/8874/117247/57555/1394/8431/4878/5530/91608/353500/84300/23178/152/93/27445/3767/8862/2850/4602/7447/64855/301/5028/80223/133/3156/338442/1908/8673/3557/1080/8425/131177/5467/10874/54795/6513/5978/7849/59341/3709/4824/28231/10411	72
GO:0071897	DNA biosynthetic process	51/2774	209/17653	0.00069137	0.0186513	0.0169237	10459/5984/1063/9212/7298/4751/3978/116028/5424/5426/80119/5111/7314/7156/10635/5889/51514/63922/1032/5985/9156/55135/5570/5422/5982/641/79075/5983/10714/5063/9636/1763/6119/23649/1602/5892/5558/10715/83990/22948/5427/672/7015/7083/7013/5888/64855/85456/5595/9314/79977	51
GO:0000723	telomere maintenance	41/2774	159/17653	0.000700209	0.0188043	0.0170625	142/5984/9212/4751/2237/5424/5426/80119/5111/9401/898/5889/5591/5985/9156/7515/55135/5570/5422/5982/641/79035/9410/5557/5983/10714/1763/6119/23649/5892/5558/22948/8370/5427/7015/7013/5888/85456/22891/5595/121504	41
GO:0006302	double-strand break repair	53/2774	220/17653	0.000757704	0.0202566	0.0183803	10459/142/2305/3014/113130/2237/8914/8438/1663/8318/9401/9656/64710/10635/64110/23028/5889/5591/51659/9319/7913/7515/4796/8317/5422/641/79035/1111/2138/1763/6119/84250/84515/11144/84296/5892/146956/11044/83990/8370/672/157570/56154/253714/5888/55086/84057/55010/9400/64859/85456/22891/121504	53
GO:0043486	histone exchange	19/2774	57/17653	0.00076737	0.0203319	0.0184486	1058/4678/5931/79019/55355/8607/5928/79172/23421/2491/64946/64105/11339/91687/387103/55839/8370/79682/121504	19
GO:0051310	metaphase plate congression	19/2774	57/17653	0.00076737	0.0203319	0.0184486	3833/10615/1063/83540/3835/113130/11004/55143/891/84722/10403/81620/23636/81930/9928/8379/54908/283489/9525	19
GO:0051962	positive regulation of nervous system development	104/2774	493/17653	0.000805478	0.0211562	0.0191965	347733/124925/991/2664/576/2534/4897/1894/6857/9148/6860/9139/64175/6474/1857/11075/429/23028/4131/816/5080/8175/259266/5629/7161/1809/5754/23531/4821/3398/2146/3066/5979/8507/116/55558/2048/9181/2047/3897/183/5063/6938/29993/1620/6091/1813/51704/6929/7976/57555/10677/23373/2119/57633/147381/1789/347902/152/596/158038/118738/869/84189/50937/3706/65981/441381/4803/4602/27185/23769/51330/4780/90527…	104
GO:0050807	regulation of synapse organization	42/2774	165/17653	0.000805609	0.0211562	0.0191965	1000/991/6495/576/2534/9148/816/6585/57549/51804/2048/2047/5063/2045/1813/57555/2119/57633/147381/80725/347902/389941/158038/869/84189/8326/3706/65981/441381/23769/10458/27286/7474/3556/5764/1942/25791/10611/11202/4915/22943/4593	42
GO:0010975	regulation of neuron projection development	96/2774	450/17653	0.000858695	0.0224509	0.0203714	347733/1400/124925/1000/6616/991/1123/2664/2534/4897/6857/9148/6860/9139/64175/6474/1857/11075/23028/1627/4131/816/8175/4504/23098/6695/1809/5754/4133/1136/2146/3066/5979/8507/116/55558/2048/221935/2672/3897/183/5063/55704/84894/2045/29993/6091/1949/7070/10677/23373/5530/349667/80725/10084/7025/65078/374946/3706/65981/4803/51330/4780/5753/23189/10509/4690/5756/1382/6405/50618/22891/10458/7474/843…	96
GO:0048665	neuron fate specification	13/2774	33/17653	0.00088855	0.0231296	0.0209872	6495/3670/429/5080/23040/3226/4821/3110/3236/2138/6656/5457/30012	13
GO:0051988	regulation of attachment of spindle microtubules to kinetochore	7/2774	12/17653	0.00089384	0.0231657	0.0210199	10615/4751/1894/891/90417/29127/55920	7
GO:0006977	DNA damage response, signal transduction by p53 class mediator resulting in cell cycle arrest	20/2774	62/17653	0.000903204	0.0233066	0.0211478	1869/51512/6790/983/5111/1017/891/7314/144455/7027/55367/995/581/57060/79733/85456/2810/10769/4582/5325	20
GO:0048488	synaptic vesicle endocytosis	15/2774	41/17653	0.000911637	0.0234224	0.0212528	6855/6456/6857/6861/9829/23208/126567/29993/57502/57555/388125/145741/90019/115548/85439	15
GO:0060562	epithelial tube morphogenesis	71/2774	316/17653	0.000924668	0.0236548	0.0214637	115908/8914/6495/9355/9500/10736/1857/7080/121643/80199/55764/5629/153572/55897/5754/51804/55036/2719/4435/6491/5979/26005/1282/2138/7481/183/55083/2045/3237/7976/25902/5228/2119/3627/219736/9464/54806/6299/596/7042/123872/58495/3217/57822/5916/1969/9620/56998/4088/3579/133/5898/65266/374/7474/388591/4070/10413/9423/652/11019/3280/7421/79977/7849/6692/25928/6943/7482/2348/4824	71
GO:0045604	regulation of epidermal cell differentiation	19/2774	58/17653	0.000975328	0.0248436	0.0225425	55506/2146/3204/6424/58495/29841/8626/5275/10626/247/360/2810/6820/135228/652/3280/677/7421/79977	19
GO:0030072	peptide hormone secretion	57/2774	243/17653	0.000979768	0.0248501	0.0225483	6616/3670/2922/3170/6804/9024/2691/9515/7425/7351/5798/9066/55636/5127/10815/5799/9254/116/387597/8660/4826/5991/1813/3625/55512/8874/57555/1394/8431/5530/91608/353500/84300/23178/152/93/27445/3767/8862/2850/7447/301/3156/1908/3557/1080/8425/131177/5467/10874/54795/6513/5978/7849/59341/3709/10411	57
GO:0001822	kidney development	61/2774	264/17653	0.000994168	0.0250344	0.0227156	1063/4953/6495/9500/10736/10409/2302/4093/4072/5629/7161/153572/51804/581/2719/403/4435/3398/5979/2138/7481/183/55083/2045/3237/5228/54806/793/93/6299/64220/596/7042/3217/10220/182/3248/6382/56998/4088/3579/5017/9245/65266/4854/4070/8826/10413/8710/652/3280/5125/7849/6943/7482/100133941/4824/7704/8516/5156/760	61
GO:0072006	nephron development	36/2774	137/17653	0.000995473	0.0250344	0.0227156	6495/9500/10736/10409/2302/153572/51804/2719/4435/5979/2138/7481/183/55083/3237/5228/54806/793/6299/596/3217/182/56998/65266/4854/4070/8826/10413/8710/652/3280/7849/6943/7482/100133941/5156	36
GO:0007265	Ras protein signal transduction	98/2774	463/17653	0.00100026	0.0250487	0.0227285	50861/5662/2305/5881/2664/128239/10155/1894/1017/5865/7410/54734/8936/1786/84904/25759/376267/10152/8567/23636/9266/29098/55701/9928/2048/57221/26053/9181/5063/2245/117178/2782/7204/6091/890/22866/9609/8874/22836/116442/115827/25837/81848/65078/10602/7042/116987/23362/4803/152015/23101/10890/10451/390/55200/23682/23189/22931/64787/5337/171177/5874/9620/54869/10161/643338/116984/394/5898/5899/5061…	98
GO:0090307	mitotic spindle assembly	21/2774	67/17653	0.00103455	0.0257986	0.023409	3833/4605/22974/9212/4751/991/5347/332/24137/440145/9493/29127/8243/3832/49856/79598/4671/79884/9371/126731/9525	21
GO:1901568	fatty acid derivative metabolic process	41/2774	162/17653	0.0010418	0.0258706	0.0234743	54898/47/79966/11332/10998/2639/5446/5444/8824/4048/3248/66002/1562/301/239/873/2181/2053/255189/4258/5595/247/11343/51/5321/1573/124975/126410/1559/4363/4051/2681/79071/3158/29785/5742/9536/242/284486/27306/1571	41
GO:0000732	strand displacement	11/2774	26/17653	0.00109586	0.0267732	0.0242933	116028/7156/10635/5889/9156/641/1763/5892/83990/672/5888	11
GO:0061217	regulation of mesonephros development	11/2774	26/17653	0.00109586	0.0267732	0.0242933	6495/9500/10736/10409/51804/183/3217/4070/652/7849/7482	11
GO:0032526	response to retinoic acid	29/2774	104/17653	0.00109844	0.0267732	0.0242933	429/1032/54332/5754/3066/5979/7481/1620/3485/1277/54997/4602/5916/5753/10626/2707/6256/2706/7474/360/11211/3860/6532/10413/9314/9536/22943/81029/3294	29
GO:0006323	DNA packaging	50/2774	208/17653	0.00110505	0.0267732	0.0242933	201161/7153/4171/8971/3148/1058/3014/113130/55723/51203/4678/983/64754/5931/79019/891/55355/8607/3070/5928/9918/29781/55506/79172/23397/23421/64151/10036/2491/8208/64946/54892/64105/10592/11339/91687/23310/387103/55839/11044/8260/10051/8370/57597/128854/79682/8970/8348/8347/121504	50
GO:0045132	meiotic chromosome segregation	26/2774	90/17653	0.00110521	0.0267732	0.0242933	7153/83540/5347/701/898/5889/699/9232/23397/56776/9319/79980/7272/10592/11144/164045/146956/10734/10051/100130958/83990/256126/56154/126549/7013/10388	26
GO:0051588	regulation of neurotransmitter transport	26/2774	90/17653	0.00110521	0.0267732	0.0242933	10814/6860/5217/6804/5865/23204/6853/23208/11255/9900/1136/9783/10815/140730/84062/9627/1813/4878/63908/8862/2901/8673/6532/6529/6623/477	26
GO:0045921	positive regulation of exocytosis	24/2774	81/17653	0.00114658	0.0276624	0.0251001	192683/6857/6860/6804/8941/376267/9066/93664/55512/4878/7447/9525/5874/6382/8673/1080/23086/9545/10015/136/201294/2150/57126/3566	24
GO:0006575	cellular modified amino acid metabolic process	46/2774	188/17653	0.00115705	0.0278019	0.0252267	7298/1152/54332/10797/1719/56605/10400/25902/8836/2643/6573/53905/4780/1734/90527/30001/3417/2938/2941/255189/4258/51449/5321/50506/124975/2950/1159/2628/548596/23474/256987/8659/2947/2946/9536/7849/2949/79094/2304/2348/405753/2346/347735/123745/112399/10840	46
GO:0007416	synapse assembly	39/2774	153/17653	0.00117879	0.02821	0.025597	1000/92737/6495/576/4897/6585/51804/8927/2048/221935/2047/5457/2045/57502/1813/266743/57555/57633/147381/9379/56127/56133/347902/27445/158038/54549/869/84189/2823/441381/23769/266977/27286/7474/3556/10611/6712/4915/4593	39
GO:0001658	branching involved in ureteric bud morphogenesis	19/2774	59/17653	0.00122965	0.0293092	0.0265944	6495/9500/10736/51804/2719/4435/2138/183/3237/5228/6299/596/3217/56998/4070/652/7849/6943/7482	19
GO:0009410	response to xenobiotic stimulus	63/2774	277/17653	0.00126497	0.0299913	0.0272133	1869/64754/4176/5111/3208/2775/3251/134147/5536/6531/3066/221935/1788/1813/890/1621/10858/5530/5446/1789/246181/3359/22977/5179/8824/1577/1562/5520/1728/54578/54577/2327/2053/2941/218/54575/4258/2706/30/6283/874/9076/1573/6095/1559/1066/2950/54658/9455/6529/29785/13/5742/2947/2328/2946/7356/6770/54576/383/387758/1571/6097	63
GO:1901988	negative regulation of cell cycle phase transition	59/2774	256/17653	0.00127058	0.0299913	0.0272133	1869/10459/1063/9212/51512/6790/5347/983/5111/701/1017/891/7314/63967/144455/7027/29980/55367/699/995/51514/10403/5591/55215/1032/81620/7161/84446/9319/4085/581/2146/5690/641/55755/7272/1111/8379/84861/10263/11073/51343/60672/672/596/57060/79733/8626/5017/595/85456/387695/2810/10769/9314/4582/677/1030/5325	59
GO:0051303	establishment of chromosome localization	23/2774	77/17653	0.00127588	0.0299913	0.0272133	3833/10615/1063/83540/3835/113130/11004/55143/891/84722/10403/9787/81620/56776/23636/81930/9928/8379/54908/283489/126549/7013/9525	23
GO:0070192	chromosome organization involved in meiotic cell cycle	21/2774	68/17653	0.00127848	0.0299913	0.0272133	701/898/5889/699/9918/23397/9319/79980/10592/23310/11144/10734/10051/100130958/83990/256126/56154/126549/7013/5888/10388	21
GO:0010951	negative regulation of endopeptidase activity	58/2774	251/17653	0.00130101	0.0302838	0.0274787	27344/332/144203/23204/9232/1032/4504/6695/871/7429/5329/1469/284293/183/2537/7076/4671/4102/5054/4803/831/1992/5275/89778/11005/5268/6318/653145/58189/144568/26998/5055/2810/84651/6590/1476/89777/135228/960/1718/25816/8710/1475/8797/1474/59082/9314/646424/149708/440068/6692/8996/1410/5269/128488/12/4057/5266	58
GO:0042770	signal transduction in response to DNA damage	35/2774	134/17653	0.00130116	0.0302838	0.0274787	1869/10459/2305/51512/6790/5347/983/5111/1017/891/7314/144455/7027/23028/55367/995/51514/5591/7161/581/1111/8444/51343/672/57060/79733/8626/85456/2810/10397/10769/960/4582/6591/5325	35
GO:0048592	eye morphogenesis	37/2774	144/17653	0.00133014	0.0307905	0.0279385	121643/5080/55764/5629/4237/581/25806/84465/24147/2048/6656/221935/2047/7070/54806/10083/793/64220/596/54549/23287/50937/6496/57010/10220/5916/182/112724/1969/7474/5764/652/25987/4915/2295/7482/220	37
GO:0071466	cellular response to xenobiotic stimulus	43/2774	174/17653	0.00133331	0.0307905	0.0279385	1869/64754/4176/134147/890/10858/5446/1789/246181/22977/8824/1577/1562/1728/54578/54577/2327/2053/2941/218/54575/4258/2706/30/6283/874/1573/6095/1559/1066/2950/54658/29785/13/5742/2947/2328/2946/6770/54576/383/1571/6097	43
GO:0050891	multicellular organismal water homeostasis	20/2774	64/17653	0.00140523	0.0323256	0.0293314	107/29841/57822/8626/84283/66002/239/3848/6338/2312/360/9076/2810/1080/113/242/3868/59341/1364/196883	20
GO:0070830	bicellular tight junction assembly	17/2774	51/17653	0.00142737	0.0326315	0.029609	1365/1894/50855/7481/261734/7082/56288/143098/79983/9076/10015/92359/6801/64398/79977/84552/6591	17
GO:0090189	regulation of branching involved in ureteric bud morphogenesis	10/2774	23/17653	0.00143264	0.0326315	0.029609	6495/9500/10736/51804/183/3217/4070/652/7849/7482	10
GO:0007389	pattern specification process	90/2774	424/17653	0.00143502	0.0326315	0.029609	10683/53820/6790/6495/9355/3670/10736/10409/3206/2302/3170/429/134701/5591/7080/121643/80199/5080/55764/7703/56033/153572/55897/3226/55036/3225/2719/4435/3239/25806/4821/6491/22955/2016/54880/3236/3215/26005/2138/6656/5100/80319/84314/3234/5991/3204/3237/3223/9742/9464/54806/3203/93/6781/3955/9371/123872/50937/58495/3217/579/8646/23314/55329/6496/10220/57822/8626/5916/6493/9620/56998/4088/64388/6…	90
GO:0007018	microtubule-based movement	69/2774	311/17653	0.00153129	0.0346877	0.0314747	7345/547/3833/89891/3835/11004/8120/6456/254263/146909/3800/27285/24137/10112/22994/7314/9493/4131/124602/127602/9787/55764/56776/29127/55036/4628/403/3832/64837/255758/81930/3798/89876/9928/84062/636/199953/55083/55201/5991/117178/93233/56992/28981/64147/1780/26074/9742/51168/11127/54768/80128/9371/123872/200373/26153/126731/4803/4117/56171/23299/282991/10749/3315/3801/85014/10125/79443/79784	69
GO:0050000	chromosome localization	23/2774	78/17653	0.00154473	0.0348592	0.0316303	3833/10615/1063/83540/3835/113130/11004/55143/891/84722/10403/9787/81620/56776/23636/81930/9928/8379/54908/283489/126549/7013/9525	23
GO:0072089	stem cell proliferation	30/2774	111/17653	0.00156836	0.0352585	0.0319926	3148/10736/429/5080/4072/29127/259266/9181/1813/7976/7015/3736/58495/8326/192669/7066/6496/27185/10890/5017/55612/147040/7474/54894/2122/10413/677/5243/6591/7482	30
GO:0051445	regulation of meiotic cell cycle	15/2774	43/17653	0.00159759	0.0357801	0.0324659	991/983/26271/286151/259266/10361/7272/5810/3643/2827/51343/3955/4882/5017/7474	15
GO:0001654	eye development	75/2774	344/17653	0.00163041	0.0363649	0.0329965	79888/9355/56853/3208/121643/1412/5080/55764/1019/5629/64093/86/4237/581/55636/25806/56006/5954/3066/84465/5979/6297/24147/1282/2048/6656/221935/2047/2782/56890/261734/7070/27077/23093/9742/51343/54806/10083/793/93/23094/64220/596/7042/54549/23287/84189/50937/2254/2823/6496/57010/10220/57822/5916/182/22931/112724/1969/4088/6256/4094/7474/5764/652/9314/79977/25987/4915/2295/81029/1410/7482/220/5156	75
GO:0007626	locomotory behavior	46/2774	191/17653	0.00163596	0.0363649	0.0329965	7345/124925/10882/6616/23544/57731/3170/2775/7080/3251/2257/55283/2548/1136/2571/55636/3398/6531/3236/4857/774/1813/1949/57555/1621/2119/321/51286/53616/51168/793/56172/3751/84189/2906/89797/5179/23551/9620/1476/6801/57152/6623/477/27306/220	46
GO:0045598	regulation of fat cell differentiation	32/2774	121/17653	0.00164679	0.036469	0.033091	1869/83723/4320/79969/3398/7166/55885/252995/7204/862/11221/57761/182/688/201501/4088/7474/6095/11197/115825/5467/3280/54795/677/10974/284207/59341/81029/6591/1050/7704/6097	32
GO:0010466	negative regulation of peptidase activity	60/2774	264/17653	0.0016555	0.0365257	0.0331424	27344/332/144203/23204/9232/1032/4504/6695/2719/871/7429/5329/1469/284293/183/2537/7076/4671/4102/5054/4803/831/1992/5275/89778/11005/5268/6318/653145/58189/1893/144568/26998/5055/2810/84651/6590/1476/89777/135228/960/1718/25816/8710/1475/8797/1474/59082/9314/646424/149708/440068/6692/8996/1410/5269/128488/12/4057/5266	60
GO:0048934	peripheral nervous system neuron differentiation	7/2774	13/17653	0.00167441	0.0366701	0.0332735	3670/9480/3236/5457/9464/2115/4915	7
GO:0048935	peripheral nervous system neuron development	7/2774	13/17653	0.00167441	0.0366701	0.0332735	3670/9480/3236/5457/9464/2115/4915	7
GO:0045471	response to ethanol	34/2774	131/17653	0.00169865	0.0370642	0.0336311	7298/983/2534/1365/6678/6531/3066/116/1788/1813/10400/1621/116443/8836/57578/3359/5179/3248/1728/131/3156/595/210/9076/1366/2950/6279/54658/113/64854/6770/3709/1571/3779	34
GO:0051047	positive regulation of secretion	83/2774	388/17653	0.001705	0.0370665	0.0336332	192683/3670/6857/6860/2922/6804/8941/2691/23705/9515/376267/9066/4628/55540/84062/116/22861/183/8660/4826/93664/1813/3625/55512/8874/57555/6348/8431/4878/4023/91608/885/7042/8862/2850/4602/7447/9525/5874/5028/5029/10626/6382/2181/338442/1908/55612/5595/247/64127/8673/7474/965/55204/3556/8754/55763/1080/23086/9545/6280/10015/6279/6532/5467/6529/136/201294/10874/54795/85480/2150/10125/3552/242/6288…	83
GO:0051052	regulation of DNA metabolic process	85/2774	399/17653	0.00171472	0.0371418	0.0337015	142/5984/9212/2305/3014/4751/8914/3838/983/2956/10155/29128/80119/5111/1663/1017/64710/144455/10635/29980/64110/23028/63922/1786/990/7398/81620/5985/8243/10189/7913/7515/55135/581/8317/51053/5570/7374/5982/10361/641/79035/79075/53615/80174/1111/2138/5983/5063/55704/1763/57332/3643/1602/84250/219736/10715/22948/672/157570/79915/56154/7013/5888/80312/55086/81931/55010/79733/64855/4862/9400/6282/228…	85
GO:0071158	positive regulation of cell cycle arrest	25/2774	88/17653	0.00176563	0.0381038	0.0345744	3642/1869/51512/6790/983/5111/1017/891/7314/144455/7027/55367/995/7161/581/3398/5457/672/57060/79733/85456/2810/10769/4582/5325	25
GO:0002934	desmosome organization	6/2774	10/17653	0.00177197	0.0381038	0.0345744	29841/11187/3728/64065/1832/6591	6
GO:0042391	regulation of membrane potential	92/2774	438/17653	0.00178835	0.0383171	0.0347679	142/124925/254263/81033/4897/56853/27092/6804/7314/10052/23542/23416/2257/6328/10242/51305/7351/2030/2899/581/1136/29098/9631/3757/9783/57657/140730/3777/10962/116/2259/781/3786/57502/5831/2537/774/1813/131096/266743/57555/23373/4878/116443/5530/219736/2563/885/596/27133/3751/90134/56659/869/3359/3767/3736/8326/2906/2898/2901/1138/83795/4355/1824/706/9424/2568/10089/3728/53373/23593/10458/83875/3…	92
GO:0043010	camera-type eye development	66/2774	297/17653	0.00183194	0.0391099	0.0354873	79888/9355/56853/3208/121643/1412/5080/55764/1019/5629/86/581/55636/25806/5954/3066/84465/5979/24147/1282/2048/6656/221935/2047/2782/56890/261734/7070/27077/23093/9742/51343/54806/10083/793/93/64220/7042/54549/84189/50937/2823/6496/57010/10220/57822/5916/182/112724/1969/4088/6256/4094/7474/5764/652/9314/79977/25987/4915/2295/81029/1410/7482/220/5156	66
GO:0002791	regulation of peptide secretion	95/2774	455/17653	0.00184537	0.0391793	0.0355503	192683/6616/3670/6860/2922/3170/64175/6804/9024/2691/23705/9515/7351/23208/9066/4628/55540/55636/5127/9254/26297/116/22861/8660/4826/5991/1813/3625/8874/57555/6348/8431/5066/5530/4023/91608/353500/84300/80725/23178/152/7042/3767/8862/2850/7447/301/26525/10626/80223/3156/338442/55612/5595/247/64127/7474/965/55204/7100/23005/3556/8754/307/55763/1080/23086/6280/7850/6279/131177/5467/59082/10874/5479…	95
GO:0042276	error-prone translesion synthesis	9/2774	20/17653	0.00185158	0.0391793	0.0355503	10459/5984/5111/7314/5985/5982/5983/6119/5427	9
GO:0061458	reproductive system development	91/2774	433/17653	0.00185499	0.0391793	0.0355503	2175/3148/4678/10155/2189/899/10409/3206/7314/23598/3856/144455/7080/7425/259266/5798/51804/581/4435/3239/55636/81930/638/51665/116/23462/2057/682/3643/3625/11144/8614/22836/4726/83990/6299/64220/596/56154/7042/6781/3955/2254/58495/10388/79733/8626/5916/6665/301/6382/5268/3417/2707/2709/133/6256/595/8031/5333/2706/247/7474/4188/7100/2069/7022/7098/3880/5467/1718/8743/7301/113026/652/3280/677/7421…	91
GO:0050804	modulation of chemical synaptic transmission	73/2774	335/17653	0.00189111	0.0396599	0.0359863	6855/10814/1000/10590/6616/991/56853/6857/9148/27092/6860/5217/6804/5865/1627/6853/23542/816/7425/10675/23208/2899/2918/9066/1136/4900/2912/9783/10815/116841/140730/9254/84062/9627/116/2048/183/2259/57502/1813/2914/266743/57555/23373/5530/793/63908/869/2906/2898/3706/4803/2901/4355/10458/6507/10755/5764/10769/6532/6536/6529/10874/6623/64854/154/4915/6770/10636/22943/477/148/760	73
GO:0099177	regulation of trans-synaptic signaling	73/2774	335/17653	0.00189111	0.0396599	0.0359863	6855/10814/1000/10590/6616/991/56853/6857/9148/27092/6860/5217/6804/5865/1627/6853/23542/816/7425/10675/23208/2899/2918/9066/1136/4900/2912/9783/10815/116841/140730/9254/84062/9627/116/2048/183/2259/57502/1813/2914/266743/57555/23373/5530/793/63908/869/2906/2898/3706/4803/2901/4355/10458/6507/10755/5764/10769/6532/6536/6529/10874/6623/64854/154/4915/6770/10636/22943/477/148/760	73
GO:0032200	telomere organization	42/2774	172/17653	0.00192356	0.0401984	0.036475	142/5984/9212/4751/2237/5424/5426/80119/5111/9401/898/5889/5591/5985/9156/7515/55135/5570/5422/5982/641/79035/9410/5557/5983/10714/1763/6119/23649/84444/5892/5558/22948/8370/5427/7015/7013/5888/85456/22891/5595/121504	42
GO:0021545	cranial nerve development	16/2774	48/17653	0.00195044	0.040617	0.0368548	6495/3670/51804/55636/4821/55558/2048/2047/5457/6299/84189/89797/6405/2065/6507/3280	16
GO:0097164	ammonium ion metabolic process	47/2774	198/17653	0.00201014	0.041714	0.0378502	79888/4953/1644/6611/3251/1725/126129/6531/7166/9627/1813/10400/55512/6620/1621/1119/341/5444/7042/6723/2643/7941/204962/54677/79153/223/1622/8424/4128/1040/2181/123099/57016/255189/64900/129642/5321/79887/125981/130367/3067/55304/55331/196743/26002/166929/123745	47
GO:0051348	negative regulation of transferase activity	68/2774	309/17653	0.00204639	0.0423182	0.0383984	7345/10459/94032/1031/9479/5347/64754/5998/78986/80119/3170/22843/1032/1019/1850/7161/23636/4085/5570/64793/84062/2048/5999/8660/2873/5585/7070/7453/1846/5569/10715/349667/80725/81848/65078/151242/11221/57761/7013/11116/54997/633/23769/2041/5753/634/11261/5525/4690/3156/8850/51527/3315/2810/1847/1849/2950/2646/84962/652/9306/23624/1030/389119/10636/57732/1050/64798	68
GO:0001656	metanephros development	25/2774	89/17653	0.00209538	0.0431809	0.0391812	6495/10736/10409/2302/153572/51804/2719/4435/3398/5979/2138/55083/793/6299/596/10220/3579/10413/652/3280/7849/6943/4824/8516/5156	25
GO:0001556	oocyte maturation	10/2774	24/17653	0.00211319	0.0433971	0.0393774	994/6790/26271/891/9319/80336/11144/4882/2069/283	10
GO:0072331	signal transduction by p53 class mediator	61/2774	272/17653	0.00212614	0.0435126	0.0394822	1869/5984/22974/9212/2305/51512/6790/116028/983/5931/5111/1017/891/7314/144455/5928/7027/7156/23028/55367/995/5985/7161/9156/581/5982/6749/3066/641/64769/5300/83695/53615/1111/5983/5810/79698/5457/1763/6119/11073/8444/83990/672/1870/57060/79733/8626/64065/85456/51315/2810/10397/10769/960/624/4582/666/6591/5325/23612	61
GO:0046189	phenol-containing compound biosynthetic process	14/2774	40/17653	0.00218428	0.0444915	0.0403704	3642/1644/4435/6531/7166/1621/9464/7042/2643/51151/5053/7474/3067/26002	14
GO:0033673	negative regulation of kinase activity	63/2774	283/17653	0.00219171	0.0444915	0.0403704	7345/94032/1031/9479/5347/64754/5998/78986/3170/22843/1032/1019/1850/7161/23636/5570/64793/84062/2048/5999/8660/2873/5585/7070/7453/1846/5569/349667/80725/81848/65078/151242/11221/57761/11116/54997/633/23769/2041/5753/634/11261/5525/4690/3156/8850/51527/3315/2810/1847/1849/2950/2646/84962/652/9306/23624/1030/389119/10636/57732/1050/64798	63
GO:0007163	establishment or maintenance of cell polarity	48/2774	204/17653	0.00219646	0.0444915	0.0403704	10615/1058/11004/9355/2302/9024/4131/10403/5080/9793/84446/10806/5754/4133/83700/50855/55755/8825/9181/89958/7481/2047/23255/55083/286/22836/54908/6425/23094/4139/10890/390/23189/171177/23150/56288/143098/55612/7474/23616/10015/92359/1740/29984/3280/64398/3993/84552	48
GO:0048608	reproductive structure development	90/2774	430/17653	0.00221984	0.0446602	0.0405235	2175/3148/4678/10155/2189/899/10409/3206/7314/23598/3856/144455/7080/7425/259266/5798/51804/581/4435/3239/55636/81930/638/51665/116/23462/2057/682/3643/3625/11144/8614/22836/83990/6299/64220/596/56154/7042/6781/3955/2254/58495/10388/79733/8626/5916/6665/301/6382/5268/3417/2707/2709/133/6256/595/8031/5333/2706/247/7474/4188/7100/2069/7022/7098/3880/5467/1718/8743/7301/113026/652/3280/677/7421/8531…	90
GO:0050769	positive regulation of neurogenesis	90/2774	430/17653	0.00221984	0.0446602	0.0405235	347733/124925/2664/2534/4897/1894/6857/9148/6860/9139/64175/6474/1857/11075/429/23028/4131/816/5080/8175/259266/5629/7161/1809/5754/23531/4821/3398/2146/3066/5979/8507/116/55558/2048/9181/3897/183/5063/6938/29993/1620/6091/1813/51704/6929/7976/10677/23373/2119/1789/152/596/118738/50937/3706/65981/4803/4602/27185/51330/4780/90527/5753/706/4690/5756/1382/50618/22891/10458/147040/7474/8437/3556/5597…	90
GO:0051384	response to glucocorticoid	36/2774	143/17653	0.0022433	0.0449797	0.0408134	4192/7298/3670/64754/5111/6678/116/23462/10076/21/3485/266743/5066/1789/596/6781/6752/301/6382/133/595/210/2706/374/3557/306/9076/8754/2950/54658/7356/677/5978/6770/383/387758	36
GO:0051054	positive regulation of DNA metabolic process	51/2774	220/17653	0.00228498	0.0455381	0.0413201	142/5984/9212/2305/3014/4751/8914/983/2956/10155/5111/1663/1017/144455/63922/1786/81620/5985/7515/55135/581/8317/5570/7374/5982/10361/79035/79075/80174/2138/5983/5063/1763/57332/3643/84250/22948/672/79915/5888/79733/4862/5595/374/306/2069/6778/652/9314/79977/5156	51
GO:0019369	arachidonic acid metabolic process	17/2774	53/17653	0.0022865	0.0455381	0.0413201	66002/1562/239/873/2053/5595/247/11343/5321/1573/1559/29785/5742/9536/242/27306/1571	17
GO:0046599	regulation of centriole replication	8/2774	17/17653	0.0023506	0.0466582	0.0423364	23636/6491/55755/56890/672/9525/8850/10769	8
GO:0006721	terpenoid metabolic process	29/2774	109/17653	0.00240455	0.0475701	0.0431639	1381/5947/221914/2719/4023/64220/9672/224/10170/54884/112724/6382/54577/195814/145226/131/1382/2817/57016/83875/1559/54658/5467/3158/6770/54576/220/1571/127	29
GO:0061982	meiosis I cell cycle process	31/2774	119/17653	0.00248934	0.0490343	0.0444924	7153/994/116138/6790/5347/2956/26271/1164/7314/898/5889/9232/56776/9319/8900/29893/4603/11144/164045/5892/146956/10734/100130958/83990/256126/56154/126549/7013/5888/10388/84057	31
GO:0003002	regionalization	72/2774	333/17653	0.00249509	0.0490343	0.0444924	10683/6790/6495/9355/3670/10736/10409/3206/2302/3170/429/134701/5591/7080/121643/80199/5080/55764/7703/56033/153572/55897/3226/3225/2719/3239/25806/4821/22955/2016/3236/3215/6656/5100/80319/84314/3234/3204/3237/3223/9742/54806/3203/93/3955/123872/50937/58495/3217/8646/55329/6496/10220/8626/5916/9620/56998/4088/64388/6405/7474/4188/652/3280/5125/7849/6911/22943/25928/7482/4824/7704	72

## Sheet: Supplementary table 4
HALLMARK GSEA for ESCC
geneSet	ES	NES	FDR
HALLMARK_E2F_TARGETS	0.717399	2.95777	0
HALLMARK_G2M_CHECKPOINT	0.658509	2.73126	0
HALLMARK_INTERFERON_ALPHA_RESPONSE	0.645802	2.43182	0
HALLMARK_MYC_TARGETS_V1	0.57818	2.40677	0
HALLMARK_EPITHELIAL_MESENCHYMAL_TRANSITION	0.571747	2.36337	0
HALLMARK_MYC_TARGETS_V2	0.689458	2.35425	0
HALLMARK_INTERFERON_GAMMA_RESPONSE	0.538293	2.23895	0
HALLMARK_INFLAMMATORY_RESPONSE	0.53087	2.20354	0
HALLMARK_TNFA_SIGNALING_VIA_NFKB	0.511936	2.11575	0
HALLMARK_MTORC1_SIGNALING	0.497002	2.0861	0
HALLMARK_ANGIOGENESIS	0.670387	2.05626	0
HALLMARK_IL6_JAK_STAT3_SIGNALING	0.524059	1.91212	0.000229078
HALLMARK_MYOGENESIS	-0.500034	-1.79513	0.000758725
HALLMARK_MITOTIC_SPINDLE	0.435347	1.79084	0.00148019
HALLMARK_DNA_REPAIR	0.442654	1.74836	0.00176717
HALLMARK_ESTROGEN_RESPONSE_EARLY	-0.470178	-1.71281	0.00189681
HALLMARK_UNFOLDED_PROTEIN_RESPONSE	0.445789	1.71117	0.00293219
HALLMARK_COAGULATION	0.426551	1.6755	0.0041234
HALLMARK_KRAS_SIGNALING_DN	-0.438776	-1.60664	0.00923116
HALLMARK_UV_RESPONSE_UP	0.383219	1.5366	0.0150383
HALLMARK_SPERMATOGENESIS	0.387533	1.50642	0.0190898
HALLMARK_GLYCOLYSIS	0.353031	1.46581	0.0253191
HALLMARK_KRAS_SIGNALING_UP	0.340053	1.4068	0.0402718
HALLMARK_ALLOGRAFT_REJECTION	0.339373	1.39968	0.0407104

## Sheet: Supplementary table 5
HALLMARK GSEA for SCLC
geneSet	ES	NES	FDR
HALLMARK_E2F_TARGETS	0.788549	2.04978	0.00199601
HALLMARK_G2M_CHECKPOINT	0.718133	1.93083	0.0136452
HALLMARK_SPERMATOGENESIS	0.518223	1.5802	0.00500835
HALLMARK_IL6_JAK_STAT3_SIGNALING	-0.763321	-2.34182	0
HALLMARK_TNFA_SIGNALING_VIA_NFKB	-0.840088	-2.31543	0
HALLMARK_INFLAMMATORY_RESPONSE	-0.712955	-2.28844	0
HALLMARK_COAGULATION	-0.720101	-2.25577	0
HALLMARK_INTERFERON_GAMMA_RESPONSE	-0.7462	-2.24706	0
HALLMARK_COMPLEMENT	-0.656273	-2.19233	0
HALLMARK_IL2_STAT5_SIGNALING	-0.668459	-2.14361	0
HALLMARK_INTERFERON_ALPHA_RESPONSE	-0.719393	-2.13107	0
HALLMARK_ALLOGRAFT_REJECTION	-0.630277	-2.11148	0
HALLMARK_ANGIOGENESIS	-0.693338	-2.02209	0
HALLMARK_EPITHELIAL_MESENCHYMAL_TRANSITION	-0.702058	-2.00884	0.00238663
HALLMARK_KRAS_SIGNALING_UP	-0.543032	-1.9143	0.00707547
HALLMARK_HYPOXIA	-0.580719	-1.87419	0.00462963
HALLMARK_APOPTOSIS	-0.616585	-1.86088	0.015625
HALLMARK_TGF_BETA_SIGNALING	-0.737586	-1.83021	0.0110865
HALLMARK_APICAL_JUNCTION	-0.532431	-1.78436	0.0164706
HALLMARK_UV_RESPONSE_DN	-0.595437	-1.77991	0.0235043
HALLMARK_P53_PATHWAY	-0.538222	-1.76359	0.0334076
HALLMARK_NOTCH_SIGNALING	-0.606012	-1.74676	0.0249433
HALLMARK_ESTROGEN_RESPONSE_EARLY	-0.506159	-1.70734	0.0356295
HALLMARK_MYOGENESIS	-0.480652	-1.69422	0.00765306
HALLMARK_XENOBIOTIC_METABOLISM	-0.470345	-1.65779	0.0126582
HALLMARK_APICAL_SURFACE	-0.473462	-1.47545	0.0349462

## Sheet: Supplementary table 6
KEGG Enrichment Analysis for Extended Network
Pathway	Total	Expected	Hits	P.Value	FDR
Pathways in cancer	310	74.7	201	2.29e-56	4.96e-54
HTLV-I infection	199	48	138	2.29e-43	2.48e-41
Cell cycle	124	29.9	95	9.44e-36	6.83e-34
Oocyte meiosis	108	26	85	1.3e-33	7.07e-32
Wnt signaling pathway	144	34.7	94	2.03e-26	8.79e-25
Melanogenesis	101	24.3	73	6.61e-25	2.39e-23
Neurotrophin signaling pathway	123	29.6	81	3.02e-23	9.37e-22
Focal adhesion	200	48.2	112	4.18e-23	1.13e-21
Chronic myeloid leukemia	73	17.6	57	1.68e-22	4.06e-21
Progesterone-mediated oocyte maturation	80	19.3	60	5.01e-22	1.09e-20
ErbB signaling pathway	87	21	62	9.01e-21	1.78e-19
Prostate cancer	87	21	61	7.16e-20	1.29e-18
Chagas disease (American trypanosomiasis)	89	21.5	61	4.42e-19	7.38e-18
MAPK signaling pathway	265	63.9	128	8.97e-19	1.39e-17
Pancreatic cancer	69	16.6	51	2.07e-18	2.99e-17
Tight junction	118	28.4	72	5.57e-18	7.56e-17
Renal cell carcinoma	60	14.5	46	8.48e-18	1.08e-16
Basal cell carcinoma	47	11.3	39	1.89e-17	2.27e-16
Dopaminergic synapse	124	29.9	72	2.59e-16	2.91e-15
Notch signaling pathway	47	11.3	38	2.69e-16	2.91e-15
Salmonella infection	72	17.4	50	3.26e-16	3.37e-15
Gap junction	89	21.5	57	7.82e-16	7.72e-15
Glioma	65	15.7	46	1.64e-15	1.55e-14
T cell receptor signaling pathway	98	23.6	60	2.9e-15	2.62e-14
Epstein-Barr virus infection	91	21.9	57	3.4e-15	2.95e-14
Influenza A	107	25.8	63	8.23e-15	6.87e-14
Regulation of actin cytoskeleton	182	43.9	91	1e-14	8.06e-14
Hepatitis C	100	24.1	60	1.1e-14	8.49e-14
Colorectal cancer	49	11.8	37	3.55e-14	2.66e-13
Acute myeloid leukemia	57	13.7	40	1.9e-13	1.37e-12
Bacterial invasion of epithelial cells	56	13.5	39	5.67e-13	3.97e-12
GnRH signaling pathway	94	22.7	55	6.37e-13	4.32e-12
Adherens junction	70	16.9	45	7.74e-13	4.94e-12
Long-term potentiation	70	16.9	45	7.74e-13	4.94e-12
Apoptosis	83	20	50	1.56e-12	9.69e-12
Shigellosis	47	11.3	34	3.21e-12	1.93e-11
Endometrial cancer	44	10.6	32	1.13e-11	6.6e-11
Toxoplasmosis	93	22.4	52	3.06e-11	1.74e-10
Non-small cell lung cancer	52	12.5	35	4.17e-11	2.32e-10
Axon guidance	118	28.4	61	5.12e-11	2.78e-10
Small cell lung cancer	80	19.3	46	1.19e-10	6.31e-10
NOD-like receptor signaling pathway	49	11.8	33	1.49e-10	7.7e-10
B cell receptor signaling pathway	75	18.1	43	5.54e-10	2.8e-09
Chemokine signaling pathway	189	45.6	83	8.2e-10	4.04e-09
Fc gamma R-mediated phagocytosis	97	23.4	51	9.39e-10	4.53e-09
Insulin signaling pathway	137	33	65	1.32e-09	6.25e-09
Retrograde endocannabinoid signaling	60	14.5	36	2.62e-09	1.21e-08
Measles	102	24.6	52	2.69e-09	1.22e-08
Cholinergic synapse	95	22.9	49	4.71e-09	2.09e-08
Bladder cancer	29	6.99	22	5.6e-09	2.41e-08
Hypertrophic cardiomyopathy (HCM)	25	6.03	20	5.67e-09	2.41e-08
Leukocyte transendothelial migration	108	26	53	1.07e-08	4.45e-08
Leishmaniasis	51	12.3	31	2.21e-08	9.05e-08
Hedgehog signaling pathway	56	13.5	33	2.3e-08	9.24e-08
Epithelial cell signaling in Helicobacter pylori infection	37	8.92	25	2.43e-08	9.59e-08
Osteoclast differentiation	119	28.7	56	2.74e-08	1.06e-07
Pathogenic Escherichia coli infection	35	8.44	24	3e-08	1.14e-07
Cardiac muscle contraction	12	2.89	12	3.68e-08	1.37e-07
Fc epsilon RI signaling pathway	75	18.1	40	3.73e-08	1.37e-07
Endocytosis	101	24.3	49	6.17e-08	2.23e-07
RIG-I-like receptor signaling pathway	49	11.8	29	1.46e-07	5.18e-07
Thyroid cancer	28	6.75	20	1.54e-07	5.39e-07
Melanoma	68	16.4	36	2.31e-07	7.97e-07
Amphetamine addiction	64	15.4	34	4.51e-07	1.53e-06
Dilated cardiomyopathy	78	18.8	39	5.22e-07	1.74e-06
Prion diseases	21	5.06	16	6.85e-07	2.25e-06
Pertussis	52	12.5	29	8.37e-07	2.71e-06
Legionellosis	40	9.64	24	1.25e-06	3.99e-06
Gastric acid secretion	56	13.5	30	1.71e-06	5.38e-06
TGF-beta signaling pathway	84	20.2	40	1.88e-06	5.81e-06
Cytosolic DNA-sensing pathway	20	4.82	15	2.2e-06	6.72e-06
Toll-like receptor signaling pathway	97	23.4	44	3.01e-06	9.08e-06
Herpes simplex infection	103	24.8	45	8e-06	2.38e-05
Tuberculosis	174	41.9	67	1.16e-05	3.4e-05
mTOR signaling pathway	45	10.8	24	2.08e-05	6.02e-05
p53 signaling pathway	68	16.4	32	2.72e-05	7.77e-05
Citrate cycle (TCA cycle)	30	7.23	18	2.77e-05	7.81e-05
Cocaine addiction	43	10.4	23	2.91e-05	8.1e-05
Morphine addiction	55	13.3	27	4.54e-05	0.000125
VEGF signaling pathway	76	18.3	34	5.7e-05	0.000154
Jak-STAT signaling pathway	99	23.9	41	9.07e-05	0.000243
Alzheimer's disease	49	11.8	24	0.000125	0.000332
Phagosome	53	12.8	25	0.000195	0.000511
Dorso-ventral axis formation	12	2.89	9	0.000285	0.000736
Vibrio cholerae infection	19	4.58	12	0.000326	0.000833
Glutamatergic synapse	101	24.3	40	0.000343	0.000866
Inositol phosphate metabolism	58	14	26	0.000404	0.00101
Alcoholism	166	40	59	0.000501	0.00124
Synaptic vesicle cycle	18	4.34	11	0.000874	0.00213
Vascular smooth muscle contraction	109	26.3	41	0.001	0.0024
Viral myocarditis	26	6.27	14	0.00101	0.0024
Amoebiasis	46	11.1	21	0.00107	0.00253
Salivary secretion	49	11.8	22	0.00108	0.00253
Serotonergic synapse	88	21.2	34	0.00156	0.00359
Phosphatidylinositol signaling system	75	18.1	29	0.00331	0.00756
Bile secretion	29	6.99	14	0.00386	0.00872
Adipocytokine signaling pathway	63	15.2	25	0.00415	0.00929
Type II diabetes mellitus	48	11.6	20	0.00522	0.0116
SNARE interactions in vesicular transport	27	6.51	13	0.00547	0.012
Pancreatic secretion	30	7.23	14	0.00565	0.0122
Amyotrophic lateral sclerosis (ALS)	39	9.4	17	0.00567	0.0122
Malaria	11	2.65	7	0.00603	0.0128
Transcriptional misregulation in cancer	19	4.58	10	0.00667	0.014
Arrhythmogenic right ventricular cardiomyopathy (ARVC)	12	2.89	7	0.0115	0.024
Protein processing in endoplasmic reticulum	129	31.1	42	0.017	0.0352
Vasopressin-regulated water reabsorption	22	5.3	10	0.0228	0.0467
beta-Alanine metabolism	26	6.27	11	0.0308	0.0625
Endocrine and other factor-regulated calcium reabsorption	36	8.68	14	0.0341	0.0686
Long-term depression	70	16.9	24	0.0345	0.0686
Maturity onset diabetes of the young	24	5.78	10	0.0432	0.0852
Aldosterone-regulated sodium reabsorption	34	8.19	13	0.0464	0.0901
Carbohydrate digestion and absorption	18	4.34	8	0.0465	0.0901

## Sheet: Supplementary table 7
MCP-counter Result
Cell types	Sampleid	MCP-value	Type	Tissuetype	Patientid
T cells	Patient5TA	11.9867	SCCE	Tumor	Patient5
CD8 T cells	Patient5TA	3.51	SCCE	Tumor	Patient5
Cytotoxic lymphocytes	Patient5TA	2.39143	SCCE	Tumor	Patient5
NK cells	Patient5TA	0.24375	SCCE	Tumor	Patient5
B lineage	Patient5TA	594.898	SCCE	Tumor	Patient5
Monocytic lineage	Patient5TA	4.23	SCCE	Tumor	Patient5
Myeloid dendritic cells	Patient5TA	2.89167	SCCE	Tumor	Patient5
Neutrophils	Patient5TA	3.92	SCCE	Tumor	Patient5
Endothelial cells	Patient5TA	3.07	SCCE	Tumor	Patient5
Fibroblasts	Patient5TA	50.2163	SCCE	Tumor	Patient5
T cells	Patient1TA	6.60867	SCCE	Tumor	Patient1
CD8 T cells	Patient1TA	4.67	SCCE	Tumor	Patient1
Cytotoxic lymphocytes	Patient1TA	1.45	SCCE	Tumor	Patient1
NK cells	Patient1TA	0.2825	SCCE	Tumor	Patient1
B lineage	Patient1TA	201.617	SCCE	Tumor	Patient1
Monocytic lineage	Patient1TA	4.90571	SCCE	Tumor	Patient1
Myeloid dendritic cells	Patient1TA	1.42667	SCCE	Tumor	Patient1
Neutrophils	Patient1TA	4.58	SCCE	Tumor	Patient1
Endothelial cells	Patient1TA	6.65969	SCCE	Tumor	Patient1
Fibroblasts	Patient1TA	280.165	SCCE	Tumor	Patient1
T cells	Patient9TA	9.17733	SCCE	Tumor	Patient9
CD8 T cells	Patient9TA	8.4	SCCE	Tumor	Patient9
Cytotoxic lymphocytes	Patient9TA	6.59	SCCE	Tumor	Patient9
NK cells	Patient9TA	0.7625	SCCE	Tumor	Patient9
B lineage	Patient9TA	1487.98	SCCE	Tumor	Patient9
Monocytic lineage	Patient9TA	12.8614	SCCE	Tumor	Patient9
Myeloid dendritic cells	Patient9TA	8.51333	SCCE	Tumor	Patient9
Neutrophils	Patient9TA	6.07067	SCCE	Tumor	Patient9
Endothelial cells	Patient9TA	12.8347	SCCE	Tumor	Patient9
Fibroblasts	Patient9TA	967.192	SCCE	Tumor	Patient9
T cells	Patient3TA	47.2247	SCCE	Tumor	Patient3
CD8 T cells	Patient3TA	12.99	SCCE	Tumor	Patient3
Cytotoxic lymphocytes	Patient3TA	14.4443	SCCE	Tumor	Patient3
NK cells	Patient3TA	0.37	SCCE	Tumor	Patient3
B lineage	Patient3TA	1793.26	SCCE	Tumor	Patient3
Monocytic lineage	Patient3TA	14.3643	SCCE	Tumor	Patient3
Myeloid dendritic cells	Patient3TA	29.235	SCCE	Tumor	Patient3
Neutrophils	Patient3TA	3.73333	SCCE	Tumor	Patient3
Endothelial cells	Patient3TA	6.33063	SCCE	Tumor	Patient3
Fibroblasts	Patient3TA	115.071	SCCE	Tumor	Patient3
T cells	Patient7TA	10.6453	SCCE	Tumor	Patient7
CD8 T cells	Patient7TA	0.42	SCCE	Tumor	Patient7
Cytotoxic lymphocytes	Patient7TA	0.331429	SCCE	Tumor	Patient7
NK cells	Patient7TA	0.1425	SCCE	Tumor	Patient7
B lineage	Patient7TA	80.8289	SCCE	Tumor	Patient7
Monocytic lineage	Patient7TA	3.26857	SCCE	Tumor	Patient7
Myeloid dendritic cells	Patient7TA	3.58833	SCCE	Tumor	Patient7
Neutrophils	Patient7TA	3.47267	SCCE	Tumor	Patient7
Endothelial cells	Patient7TA	3.39344	SCCE	Tumor	Patient7
Fibroblasts	Patient7TA	44.95	SCCE	Tumor	Patient7
T cells	Patient2TA	2.13667	SCCE	Tumor	Patient2
CD8 T cells	Patient2TA	0.12	SCCE	Tumor	Patient2
Cytotoxic lymphocytes	Patient2TA	0.28	SCCE	Tumor	Patient2
NK cells	Patient2TA	0.095	SCCE	Tumor	Patient2
B lineage	Patient2TA	17.9867	SCCE	Tumor	Patient2
Monocytic lineage	Patient2TA	0.68	SCCE	Tumor	Patient2
Myeloid dendritic cells	Patient2TA	0.335	SCCE	Tumor	Patient2
Neutrophils	Patient2TA	3.12467	SCCE	Tumor	Patient2
Endothelial cells	Patient2TA	4.495	SCCE	Tumor	Patient2
Fibroblasts	Patient2TA	49.9012	SCCE	Tumor	Patient2
T cells	Patient4TA	6.86867	SCCE	Tumor	Patient4
CD8 T cells	Patient4TA	4.96	SCCE	Tumor	Patient4
Cytotoxic lymphocytes	Patient4TA	1.07286	SCCE	Tumor	Patient4
NK cells	Patient4TA	0.165	SCCE	Tumor	Patient4
B lineage	Patient4TA	37.6656	SCCE	Tumor	Patient4
Monocytic lineage	Patient4TA	4.79571	SCCE	Tumor	Patient4
Myeloid dendritic cells	Patient4TA	13.1933	SCCE	Tumor	Patient4
Neutrophils	Patient4TA	4.94067	SCCE	Tumor	Patient4
Endothelial cells	Patient4TA	7.54531	SCCE	Tumor	Patient4
Fibroblasts	Patient4TA	215.75	SCCE	Tumor	Patient4
T cells	Patient8TA	20.956	SCCE	Tumor	Patient8
CD8 T cells	Patient8TA	1.56	SCCE	Tumor	Patient8
Cytotoxic lymphocytes	Patient8TA	1.46857	SCCE	Tumor	Patient8
NK cells	Patient8TA	0.26375	SCCE	Tumor	Patient8
B lineage	Patient8TA	177.239	SCCE	Tumor	Patient8
Monocytic lineage	Patient8TA	4.85429	SCCE	Tumor	Patient8
Myeloid dendritic cells	Patient8TA	4.91333	SCCE	Tumor	Patient8
Neutrophils	Patient8TA	5.35533	SCCE	Tumor	Patient8
Endothelial cells	Patient8TA	8.50469	SCCE	Tumor	Patient8
Fibroblasts	Patient8TA	172.96	SCCE	Tumor	Patient8
T cells	Patient1NA	94.2913	SCCE.NAT	NAT	Patient1
CD8 T cells	Patient1NA	4.69	SCCE.NAT	NAT	Patient1
Cytotoxic lymphocytes	Patient1NA	2.13143	SCCE.NAT	NAT	Patient1
NK cells	Patient1NA	0.3775	SCCE.NAT	NAT	Patient1
B lineage	Patient1NA	346.96	SCCE.NAT	NAT	Patient1
Monocytic lineage	Patient1NA	5.65714	SCCE.NAT	NAT	Patient1
Myeloid dendritic cells	Patient1NA	16.5883	SCCE.NAT	NAT	Patient1
Neutrophils	Patient1NA	5.84267	SCCE.NAT	NAT	Patient1
Endothelial cells	Patient1NA	7.19313	SCCE.NAT	NAT	Patient1
Fibroblasts	Patient1NA	255.357	SCCE.NAT	NAT	Patient1
T cells	Patient2NA	43.65	SCCE.NAT	NAT	Patient2
CD8 T cells	Patient2NA	4.51	SCCE.NAT	NAT	Patient2
Cytotoxic lymphocytes	Patient2NA	2.97857	SCCE.NAT	NAT	Patient2
NK cells	Patient2NA	0.525	SCCE.NAT	NAT	Patient2
B lineage	Patient2NA	553.211	SCCE.NAT	NAT	Patient2
Monocytic lineage	Patient2NA	10.8186	SCCE.NAT	NAT	Patient2
Myeloid dendritic cells	Patient2NA	36.8533	SCCE.NAT	NAT	Patient2
Neutrophils	Patient2NA	7.31067	SCCE.NAT	NAT	Patient2
Endothelial cells	Patient2NA	7.52469	SCCE.NAT	NAT	Patient2
Fibroblasts	Patient2NA	268.467	SCCE.NAT	NAT	Patient2
T cells	Patient8NA	71.9973	SCCE.NAT	NAT	Patient8
CD8 T cells	Patient8NA	1.21	SCCE.NAT	NAT	Patient8
Cytotoxic lymphocytes	Patient8NA	1.70143	SCCE.NAT	NAT	Patient8
NK cells	Patient8NA	0.28625	SCCE.NAT	NAT	Patient8
B lineage	Patient8NA	554.834	SCCE.NAT	NAT	Patient8
Monocytic lineage	Patient8NA	9.64571	SCCE.NAT	NAT	Patient8
Myeloid dendritic cells	Patient8NA	26.845	SCCE.NAT	NAT	Patient8
Neutrophils	Patient8NA	7.844	SCCE.NAT	NAT	Patient8
Endothelial cells	Patient8NA	14.4506	SCCE.NAT	NAT	Patient8
Fibroblasts	Patient8NA	371.196	SCCE.NAT	NAT	Patient8
T cells	Patient9NA	68.5707	SCCE.NAT	NAT	Patient9
CD8 T cells	Patient9NA	4.5	SCCE.NAT	NAT	Patient9
Cytotoxic lymphocytes	Patient9NA	3.32714	SCCE.NAT	NAT	Patient9
NK cells	Patient9NA	0.61625	SCCE.NAT	NAT	Patient9
B lineage	Patient9NA	436.13	SCCE.NAT	NAT	Patient9
Monocytic lineage	Patient9NA	8.76429	SCCE.NAT	NAT	Patient9
Myeloid dendritic cells	Patient9NA	19.45	SCCE.NAT	NAT	Patient9
Neutrophils	Patient9NA	6.40533	SCCE.NAT	NAT	Patient9
Endothelial cells	Patient9NA	8.05188	SCCE.NAT	NAT	Patient9
Fibroblasts	Patient9NA	303.464	SCCE.NAT	NAT	Patient9
T cells	Patient3NA	89.4373	SCCE.NAT	NAT	Patient3
CD8 T cells	Patient3NA	2.88	SCCE.NAT	NAT	Patient3
Cytotoxic lymphocytes	Patient3NA	2.38571	SCCE.NAT	NAT	Patient3
NK cells	Patient3NA	0.28875	SCCE.NAT	NAT	Patient3
B lineage	Patient3NA	465.883	SCCE.NAT	NAT	Patient3
Monocytic lineage	Patient3NA	5.21143	SCCE.NAT	NAT	Patient3
Myeloid dendritic cells	Patient3NA	18.8667	SCCE.NAT	NAT	Patient3
Neutrophils	Patient3NA	5.512	SCCE.NAT	NAT	Patient3
Endothelial cells	Patient3NA	9.76781	SCCE.NAT	NAT	Patient3
Fibroblasts	Patient3NA	244.025	SCCE.NAT	NAT	Patient3
T cells	Patient7NA	89.9893	SCCE.NAT	NAT	Patient7
CD8 T cells	Patient7NA	2.55	SCCE.NAT	NAT	Patient7
Cytotoxic lymphocytes	Patient7NA	1.64	SCCE.NAT	NAT	Patient7
NK cells	Patient7NA	0.61	SCCE.NAT	NAT	Patient7
B lineage	Patient7NA	531.614	SCCE.NAT	NAT	Patient7
Monocytic lineage	Patient7NA	5.99714	SCCE.NAT	NAT	Patient7
Myeloid dendritic cells	Patient7NA	43.2333	SCCE.NAT	NAT	Patient7
Neutrophils	Patient7NA	7.14467	SCCE.NAT	NAT	Patient7
Endothelial cells	Patient7NA	6.8375	SCCE.NAT	NAT	Patient7
Fibroblasts	Patient7NA	185.789	SCCE.NAT	NAT	Patient7
T cells	Patient4NA	98.5847	SCCE.NAT	NAT	Patient4
CD8 T cells	Patient4NA	3.5	SCCE.NAT	NAT	Patient4
Cytotoxic lymphocytes	Patient4NA	2.26143	SCCE.NAT	NAT	Patient4
NK cells	Patient4NA	0.24875	SCCE.NAT	NAT	Patient4
B lineage	Patient4NA	140.629	SCCE.NAT	NAT	Patient4
Monocytic lineage	Patient4NA	4.96714	SCCE.NAT	NAT	Patient4
Myeloid dendritic cells	Patient4NA	11.46	SCCE.NAT	NAT	Patient4
Neutrophils	Patient4NA	5.916	SCCE.NAT	NAT	Patient4
Endothelial cells	Patient4NA	8.2725	SCCE.NAT	NAT	Patient4
Fibroblasts	Patient4NA	360.371	SCCE.NAT	NAT	Patient4
T cells	Patient5NA	85.4913	SCCE.NAT	NAT	Patient5
CD8 T cells	Patient5NA	4.37	SCCE.NAT	NAT	Patient5
Cytotoxic lymphocytes	Patient5NA	2.13	SCCE.NAT	NAT	Patient5
NK cells	Patient5NA	0.3625	SCCE.NAT	NAT	Patient5
B lineage	Patient5NA	597.264	SCCE.NAT	NAT	Patient5
Monocytic lineage	Patient5NA	5.5	SCCE.NAT	NAT	Patient5
Myeloid dendritic cells	Patient5NA	14.1683	SCCE.NAT	NAT	Patient5
Neutrophils	Patient5NA	7.70533	SCCE.NAT	NAT	Patient5
Endothelial cells	Patient5NA	8.95063	SCCE.NAT	NAT	Patient5
Fibroblasts	Patient5NA	222.131	SCCE.NAT	NAT	Patient5

## Sheet: Supplementary table 8
TCR analysis
Sampleid	TCR_Entropy	TCR_Richness	TCR_Evenness	TCR_maxcount	Patientid	Tissue types
Patient1TA	5.52379	47	0.214036	4	Patient1	Tumor
Patient2TA	2.2932	5	0.133333	2	Patient2	Tumor
Patient3TA	8.54583	395	0.321285	15	Patient3	Tumor
Patient4TA	3.38305	11	0.155844	2	Patient4	Tumor
Patient5TA	6.76921	115	0.290316	8	Patient5	Tumor
Patient6TA	8.5457	388	0.286326	17	Patient6	Tumor
Patient7TA	3.85744	16	0.1875	3	Patient7	Tumor
Patient8TA	5.32019	43	0.217054	3	Patient8	Tumor
Patient9TA	7.6396	207	0.3795	24	Patient9	Tumor
Patient1NA	7.63157	217	0.272901	7	Patient1	NAT
Patient2NA	7.38257	176	0.22679	8	Patient2	NAT
Patient3NA	7.09627	145	0.205181	7	Patient3	NAT
Patient4NA	6.46657	95	0.251325	6	Patient4	NAT
Patient5NA	7.80371	236	0.238981	7	Patient5	NAT
Patient7NA	7.63963	212	0.309125	25	Patient7	NAT
Patient8NA	6.32794	85	0.212806	6	Patient8	NAT
Patient9NA	7.54796	203	0.285619	12	Patient9	NAT

## Sheet: Supplementary table 9
BCR analysis
Sampleid	BCR_Entropy	BCR_Richness	BCR_Evenness	BCR_maxcount	Patientid	Tissue types
Patient1TA	9.11067	654	0.758653	379	Patient1	Tumor
Patient2TA	6.64876	117	0.344742	12	Patient2	Tumor
Patient3TA	12.1053	5248	0.77902	3340	Patient3	Tumor
Patient4TA	8.32501	377	0.439724	59	Patient4	Tumor
Patient5TA	11.1398	2631	0.789007	2994	Patient5	Tumor
Patient6TA	12.5976	7243	0.813661	5373	Patient6	Tumor
Patient7TA	9.68556	960	0.487801	139	Patient7	Tumor
Patient8TA	10.51	1736	0.621383	456	Patient8	Tumor
Patient9TA	11.0844	2575	0.843141	3437	Patient9	Tumor
Patient1NA	11.8671	4394	0.459038	117	Patient1	NAT
Patient2NA	11.6663	3855	0.587191	364	Patient2	NAT
Patient3NA	12.1092	5157	0.437023	129	Patient3	NAT
Patient4NA	10.4798	1683	0.53048	243	Patient4	NAT
Patient5NA	12.3807	6208	0.503473	138	Patient5	NAT
Patient7NA	12.5274	6931	0.544212	700	Patient7	NAT
Patient8NA	12.4571	6588	0.507478	426	Patient8	NAT
Patient9NA	11.599	3656	0.536493	279	Patient9	NAT

[truncated: 6 more sheets: Supplementary table 10, Supplementary table 11, Supplementary table 12, Supplementary table 13, Supplementary table 14, Supplementary table 15]
